# Supplementary material for: catena-Poly[[[diaqua­(tetra­methyl­ethylenediamine-κ2 N,N′)nickel(II)]-μ-sulfato-κ2 O:O′] monohydrate]
Source: Acta Crystallogr Sect E Struct Rep Online. 2013 Mar 13;69(Pt 4):m197. doi: 10.1107/S1600536813006557 (PMC3629479; doi:10.1107/S1600536813006557)
Supplement: Supplementary file 1 [file e-69-0m197-sup1.cif]

##############################################################################
#                                                                            #
# This CIF contains the data in a paper accepted for publication in          #
# Acta Crystallographica Section E. It conforms to the requirements of       #
# Notes for Authors for Acta Crystallographica Section E, and has been       #
# peer reviewed under the auspices of the IUCr Commission on Journals.       #
#                                                                            #
# Full details of the Crystallographic Information File format               #
# are given in the paper "The Crystallographic Information File (CIF):       #
# a New Standard Archive File for Crystallography" by S. R. Hall, F. H.      #
# Allen and I. D. Brown [Acta Cryst. (1991), A47, 655-685].                  #
#                                                                            #
# The current version of the core CIF dictionary is obtainable from          #
# ftp://ftp.iucr.org/pub/cif_core.dic.                                       #
#                                                                            #
# Software is freely available for graphical display of the structure(s)     #
# in this CIF. For information consult the CIF software page                 #
# http://www.iucr.org/resources/cif/software.                                #
#                                                                            #
# This file may be used for bona fide research purposes within the           #
# scientific community so long as proper attribution is given to the journal # 
# article from which it was obtained.                                        #
#                                                                            #
##############################################################################
data_I
_audit_creation_method     SHELXL-97
_chemical_name_systematic
;\
<i>catena</i>-Poly[[[diaqua(tetramethylethylenediamine-\
\k^2^<i>N</i>,<i>N</i>')nickel(II)]-\m-sulfato-\k^2^<i>O</i>:<i>O</i>']
monohydrate]
;
_chemical_name_common     ?
_chemical_formula_moiety     'C6 H20 N2 Ni O6 S, H2 O'
_chemical_formula_sum     'C6 H22 N2 Ni O7 S'
_chemical_formula_iupac     '[Ni (S O4) (C6 H16 N2) (H2 O)2], H2 O'
_chemical_formula_weight     325.03
_chemical_melting_point     ?
_symmetry_cell_setting     orthorhombic
_symmetry_space_group_name_H-M     'P n a 21'
_symmetry_space_group_name_Hall     'P 2c -2n'
loop_
    _symmetry_equiv_pos_as_xyz
    'x, y, z'
    '-x, -y, z+1/2'
    '-x+1/2, y+1/2, z+1/2'
    'x+1/2, -y+1/2, z'
_cell_length_a     21.108(4)
_cell_length_b     9.9335(19)
_cell_length_c     6.3879(13)
_cell_angle_alpha     90.00
_cell_angle_beta     90.00
_cell_angle_gamma     90.00
_cell_volume     1339.4(5)
_cell_formula_units_Z     4
_cell_measurement_reflns_used     8000
_cell_measurement_theta_min     2.2
_cell_measurement_theta_max     25.8
_cell_measurement_temperature     223(2)
_exptl_crystal_description     block
_exptl_crystal_colour     green
_exptl_crystal_size_max     0.48
_exptl_crystal_size_mid     0.11
_exptl_crystal_size_min     0.11
_exptl_crystal_density_diffrn     1.612
_exptl_crystal_density_meas     ?
_exptl_crystal_density_method     'not measured'
_exptl_crystal_F_000     688
_exptl_absorpt_coefficient_mu     1.628
_exptl_absorpt_correction_type     numerical
_exptl_absorpt_process_details
;
(IPDS; Stoe & Cie, 1999)
;
_exptl_absorpt_correction_T_min     0.6484
_exptl_absorpt_correction_T_max     0.8411
_exptl_special_details     ?
_diffrn_ambient_temperature     223(2)
_diffrn_radiation_type     MoK\a
_diffrn_radiation_wavelength     0.71073
_diffrn_radiation_source     'fine-focus sealed tube'
_diffrn_radiation_monochromator     graphite
_diffrn_measurement_device_type     'Stoe IPDS'
_diffrn_measurement_method     'area detector'
_diffrn_detector_area_resol_mean     ?
_diffrn_reflns_number     10054
_diffrn_reflns_av_R_equivalents     0.0539
_diffrn_reflns_av_sigmaI/netI     0.0351
_diffrn_reflns_theta_min     2.27
_diffrn_reflns_theta_max     25.94
_diffrn_reflns_theta_full     25.94
_diffrn_measured_fraction_theta_max     0.991
_diffrn_measured_fraction_theta_full     0.991
_diffrn_reflns_limit_h_min     -25
_diffrn_reflns_limit_h_max     25
_diffrn_reflns_limit_k_min     -12
_diffrn_reflns_limit_k_max     12
_diffrn_reflns_limit_l_min     -7
_diffrn_reflns_limit_l_max     7
_diffrn_standards_number     ?
_diffrn_standards_interval_count     ?
_diffrn_standards_interval_time     ?
_diffrn_standards_decay_%     ?
_refine_special_details
;
Refinement of <i>F</i>^2^ against ALL reflections. The weighted <i>R</i>-factor
<i>wR</i> and goodness of fit <i>S</i> are based on <i>F</i>^2^, conventional
<i>R</i>-factors <i>R</i> are based on <i>F</i>, with <i>F</i> set to zero for
negative <i>F</i>^2^. The threshold expression of <i>F</i>^2^ >
\s(<i>F</i>^2^) is used only for calculating <i>R</i>-factors(gt) <i>etc</i>.
and is not relevant to the choice of reflections for refinement.
<i>R</i>-factors based on <i>F</i>^2^ are statistically about twice as large
as those based on <i>F</i>, and <i>R</i>- factors based on ALL data will be
even larger.
;
_reflns_number_total     2585
_reflns_number_gt     2291
_reflns_threshold_expression     I>2\s(I)
_refine_ls_structure_factor_coef     Fsqd
_refine_ls_matrix_type     full
_refine_ls_R_factor_all     0.0304
_refine_ls_R_factor_gt     0.0233
_refine_ls_wR_factor_gt     0.0468
_refine_ls_wR_factor_ref     0.0518
_refine_ls_goodness_of_fit_ref     1.038
_refine_ls_restrained_S_all     1.038
_refine_ls_number_reflns     2585
_refine_ls_number_parameters     176
_refine_ls_number_restraints     7
_refine_ls_hydrogen_treatment     mixed
_refine_ls_weighting_scheme     calc
_refine_ls_weighting_details
         'calc w=1/[\s^2^(Fo^2^)+(0.0286P)^2^+0.0000P] where P=(Fo^2^+2Fc^2^)/3'
_atom_sites_solution_hydrogens     geom
_atom_sites_solution_primary     direct
_atom_sites_solution_secondary     difmap
_refine_ls_shift/su_max     0.001
_refine_ls_shift/su_mean     0.000
_refine_diff_density_max     0.372
_refine_diff_density_min     -0.310
_refine_ls_extinction_method     none
_refine_ls_extinction_coef     ?
_refine_ls_abs_structure_details     'Flack (1983), 1167 Friedel pairs'
_refine_ls_abs_structure_Flack     -0.005(13)
loop_
    _atom_type_symbol
    _atom_type_description
    _atom_type_scat_dispersion_real
    _atom_type_scat_dispersion_imag
    _atom_type_scat_source
    'C' 'C' 0.0033 0.0016
                         'International Tables Vol C Tables 4.2.6.8 and 6.1.1.4'
    'H' 'H' 0.0000 0.0000
                         'International Tables Vol C Tables 4.2.6.8 and 6.1.1.4'
    'N' 'N' 0.0061 0.0033
                         'International Tables Vol C Tables 4.2.6.8 and 6.1.1.4'
    'Ni' 'Ni' 0.3393 1.1124
                         'International Tables Vol C Tables 4.2.6.8 and 6.1.1.4'
    'O' 'O' 0.0106 0.0060
                         'International Tables Vol C Tables 4.2.6.8 and 6.1.1.4'
    'S' 'S' 0.1246 0.1234
                         'International Tables Vol C Tables 4.2.6.8 and 6.1.1.4'
_computing_data_collection     'IPDS (Stoe & Cie, 1999)'
_computing_cell_refinement     'IPDS (Stoe & Cie, 1999)'
_computing_data_reduction     'IPDS (Stoe & Cie, 1999)'
_computing_structure_solution     'SHELXS97 (Sheldrick, 2008)'
_computing_structure_refinement     'SHELXL97 (Sheldrick, 2008)'
_computing_molecular_graphics     'DIAMOND (Brandenburg, 2009)'
_computing_publication_material     'SHELXL97 (Sheldrick, 2008)'
loop_
    _atom_site_type_symbol
    _atom_site_label
    _atom_site_fract_x
    _atom_site_fract_y
    _atom_site_fract_z
    _atom_site_U_iso_or_equiv
    _atom_site_adp_type
    _atom_site_calc_flag
    _atom_site_refinement_flags
    _atom_site_occupancy
    _atom_site_symmetry_multiplicity
    _atom_site_disorder_assembly
    _atom_site_disorder_group
    C C1 0.24703(13) 0.7260(3) 0.0085(5) 0.0305(6) Uani d . 1 1 . .
    H H1C 0.2232 0.7845 -0.0842 0.037 Uiso calc R 1 1 . .
    H H1B 0.2424 0.6334 -0.0371 0.037 Uiso calc R 1 1 . .
    H H1A 0.2914 0.7511 0.0051 0.037 Uiso calc R 1 1 . .
    C C4 0.16332(11) 0.9525(2) 0.2039(4) 0.0224(6) Uani d . 1 1 . .
    H H4B 0.1637 1.0473 0.2462 0.027 Uiso calc R 1 1 . .
    H H4A 0.1625 0.9489 0.0507 0.027 Uiso calc R 1 1 . .
    C C2 0.26524(13) 0.6637(3) 0.3636(5) 0.0329(7) Uani d . 1 1 . .
    H H2C 0.2506 0.6717 0.5070 0.039 Uiso calc R 1 1 . .
    H H2B 0.3079 0.6996 0.3527 0.039 Uiso calc R 1 1 . .
    H H2A 0.2653 0.5696 0.3229 0.039 Uiso calc R 1 1 . .
    C C3 0.22243(11) 0.8836(3) 0.2836(5) 0.0244(6) Uani d . 1 1 . .
    H H3B 0.2599 0.9279 0.2250 0.029 Uiso calc R 1 1 . .
    H H3A 0.2244 0.8915 0.4364 0.029 Uiso calc R 1 1 . .
    C C5 0.05032(14) 0.9321(3) 0.1665(5) 0.0332(7) Uani d . 1 1 . .
    H H5C 0.0121 0.8923 0.2238 0.040 Uiso calc R 1 1 . .
    H H5B 0.0552 0.9048 0.0216 0.040 Uiso calc R 1 1 . .
    H H5A 0.0473 1.0294 0.1742 0.040 Uiso calc R 1 1 . .
    C C6 0.09619(15) 0.9283(3) 0.5084(5) 0.0316(7) Uani d . 1 1 . .
    H H6C 0.0580 0.8867 0.5626 0.038 Uiso calc R 1 1 . .
    H H6B 0.0920 1.0254 0.5143 0.038 Uiso calc R 1 1 . .
    H H6A 0.1322 0.9005 0.5922 0.038 Uiso calc R 1 1 . .
    N N1 0.22264(8) 0.7398(2) 0.2241(4) 0.0197(5) Uani d . 1 1 . .
    N N2 0.10595(9) 0.8859(2) 0.2890(3) 0.0190(5) Uani d . 1 1 . .
    Ni Ni 0.125910(11) 0.67593(3) 0.25156(6) 0.01456(8) Uani d . 1 1 . .
    O O1 0.11212(10) 0.69565(19) 0.9294(3) 0.0245(5) Uani d . 1 1 . .
    O O2 0.13632(9) 0.6444(2) 0.5737(3) 0.0232(5) Uani d . 1 1 . .
    O O3 0.02891(8) 0.6195(2) 0.7004(3) 0.0262(4) Uani d . 1 1 . .
    O O4 0.10994(9) 0.46409(19) 0.8110(3) 0.0265(4) Uani d . 1 1 . .
    O O5 0.15204(9) 0.47588(19) 0.2051(3) 0.0240(4) Uani d D 1 1 . .
    H H1 0.1316(12) 0.424(3) 0.283(4) 0.029 Uiso d D 1 1 . .
    H H2 0.1375(14) 0.463(3) 0.084(3) 0.029 Uiso d D 1 1 . .
    O O6 0.03092(8) 0.6302(2) 0.2801(3) 0.0234(4) Uani d D 1 1 . .
    H H3 0.0187(12) 0.557(2) 0.234(6) 0.028 Uiso d D 1 1 . .
    H H4 0.0213(14) 0.634(3) 0.406(3) 0.028 Uiso d D 1 1 . .
    O O7 0.08191(10) 0.2998(2) 0.4475(3) 0.0305(5) Uani d D 1 1 . .
    H H5 0.0789(16) 0.343(3) 0.558(4) 0.037 Uiso d D 1 1 . .
    H H6 0.0442(10) 0.309(3) 0.414(5) 0.037 Uiso d D 1 1 . .
    S S 0.09690(2) 0.60503(5) 0.75426(13) 0.01806(12) Uani d . 1 1 . .
loop_
    _atom_site_aniso_label
    _atom_site_aniso_U_11
    _atom_site_aniso_U_22
    _atom_site_aniso_U_33
    _atom_site_aniso_U_12
    _atom_site_aniso_U_13
    _atom_site_aniso_U_23
    C1 0.0277(15) 0.0361(17) 0.0278(15) -0.0013(12) 0.0109(12) -0.0029(14)
    C4 0.0255(13) 0.0152(11) 0.0265(17) -0.0026(9) 0.0032(10) 0.0009(11)
    C2 0.0187(13) 0.0386(18) 0.0413(17) 0.0035(12) -0.0036(12) 0.0087(16)
    C3 0.0203(11) 0.0238(12) 0.0290(17) -0.0054(9) 0.0000(11) -0.0024(14)
    C5 0.0262(14) 0.0265(15) 0.0470(18) 0.0070(12) -0.0093(12) 0.0022(14)
    C6 0.0396(17) 0.0267(16) 0.0284(15) 0.0031(12) 0.0099(13) -0.0099(13)
    N1 0.0173(9) 0.0215(10) 0.0202(13) 0.0008(7) 0.0012(10) -0.0005(11)
    N2 0.0178(9) 0.0203(10) 0.0188(14) -0.0005(8) 0.0008(8) -0.0001(10)
    Ni 0.01562(12) 0.01675(14) 0.01132(12) -0.00151(11) -0.00008(17) 0.00004(18)
    O1 0.0349(11) 0.0235(12) 0.0151(10) -0.0064(8) -0.0011(9) -0.0023(9)
    O2 0.0215(10) 0.0346(12) 0.0135(9) -0.0053(8) 0.0024(7) 0.0030(9)
    O3 0.0192(8) 0.0360(10) 0.0235(11) -0.0042(7) 0.0023(7) 0.0020(8)
    O4 0.0342(10) 0.0240(10) 0.0215(11) -0.0027(8) -0.0042(7) -0.0013(8)
    O5 0.0335(10) 0.0216(10) 0.0170(11) -0.0004(8) -0.0007(7) 0.0005(8)
    O6 0.0223(8) 0.0286(9) 0.0193(11) -0.0084(6) 0.0004(9) 0.0028(11)
    O7 0.0331(11) 0.0285(12) 0.0298(11) 0.0014(9) 0.0020(9) -0.0013(10)
    S 0.0190(2) 0.0221(3) 0.0131(2) -0.00424(19) 0.0019(4) -0.0007(4)
_geom_special_details
;
All e.s.d.'s (except the e.s.d. in the dihedral angle between two l.s. planes)
are estimated using the full covariance matrix. The cell e.s.d.'s are taken
into account individually in the estimation of e.s.d.'s in distances, angles
and torsion angles; correlations between e.s.d.'s in cell parameters are only
used when they are defined by crystal symmetry. An approximate (isotropic)
treatment of cell e.s.d.'s is used for estimating e.s.d.'s involving l.s.
planes.
;
loop_
    _geom_bond_atom_site_label_1
    _geom_bond_atom_site_label_2
    _geom_bond_site_symmetry_2
    _geom_bond_distance
    _geom_bond_publ_flag
    C1 N1 . 1.477(4) ?
    C1 H1C . 0.9700 ?
    C1 H1B . 0.9700 ?
    C1 H1A . 0.9700 ?
    C4 N2 . 1.483(3) ?
    C4 C3 . 1.511(4) ?
    C4 H4B . 0.9800 ?
    C4 H4A . 0.9800 ?
    C2 N1 . 1.475(4) ?
    C2 H2C . 0.9700 ?
    C2 H2B . 0.9700 ?
    C2 H2A . 0.9700 ?
    C3 N1 . 1.478(3) ?
    C3 H3B . 0.9800 ?
    C3 H3A . 0.9800 ?
    C5 N2 . 1.484(3) ?
    C5 H5C . 0.9700 ?
    C5 H5B . 0.9700 ?
    C5 H5A . 0.9700 ?
    C6 N2 . 1.477(4) ?
    C6 H6C . 0.9700 ?
    C6 H6B . 0.9700 ?
    C6 H6A . 0.9700 ?
    N1 Ni . 2.1453(19) ?
    N2 Ni . 2.141(2) ?
    Ni O6 . 2.0639(17) ?
    Ni O5 . 2.084(2) ?
    Ni O1 1_554 2.088(2) ?
    Ni O2 . 2.0931(19) ?
    O1 S . 1.471(2) ?
    O1 Ni 1_556 2.088(2) ?
    O2 S . 1.4751(19) ?
    O3 S . 1.4828(18) ?
    O4 S . 1.472(2) ?
    O5 H1 . 0.834(18) ?
    O5 H2 . 0.841(18) ?
    O6 H3 . 0.825(17) ?
    O6 H4 . 0.830(17) ?
    O7 H5 . 0.832(18) ?
    O7 H6 . 0.829(18) ?
loop_
    _geom_angle_atom_site_label_1
    _geom_angle_atom_site_label_2
    _geom_angle_atom_site_label_3
    _geom_angle_site_symmetry_1
    _geom_angle_site_symmetry_3
    _geom_angle
    _geom_angle_publ_flag
    N1 C1 H1C . . 109.5 ?
    N1 C1 H1B . . 109.5 ?
    H1C C1 H1B . . 109.5 ?
    N1 C1 H1A . . 109.5 ?
    H1C C1 H1A . . 109.5 ?
    H1B C1 H1A . . 109.5 ?
    N2 C4 C3 . . 110.4(2) ?
    N2 C4 H4B . . 109.6 ?
    C3 C4 H4B . . 109.6 ?
    N2 C4 H4A . . 109.6 ?
    C3 C4 H4A . . 109.6 ?
    H4B C4 H4A . . 108.1 ?
    N1 C2 H2C . . 109.5 ?
    N1 C2 H2B . . 109.5 ?
    H2C C2 H2B . . 109.5 ?
    N1 C2 H2A . . 109.5 ?
    H2C C2 H2A . . 109.5 ?
    H2B C2 H2A . . 109.5 ?
    N1 C3 C4 . . 110.7(2) ?
    N1 C3 H3B . . 109.5 ?
    C4 C3 H3B . . 109.5 ?
    N1 C3 H3A . . 109.5 ?
    C4 C3 H3A . . 109.5 ?
    H3B C3 H3A . . 108.1 ?
    N2 C5 H5C . . 109.5 ?
    N2 C5 H5B . . 109.5 ?
    H5C C5 H5B . . 109.5 ?
    N2 C5 H5A . . 109.5 ?
    H5C C5 H5A . . 109.5 ?
    H5B C5 H5A . . 109.5 ?
    N2 C6 H6C . . 109.5 ?
    N2 C6 H6B . . 109.5 ?
    H6C C6 H6B . . 109.5 ?
    N2 C6 H6A . . 109.5 ?
    H6C C6 H6A . . 109.5 ?
    H6B C6 H6A . . 109.5 ?
    C2 N1 C1 . . 107.7(2) ?
    C2 N1 C3 . . 110.0(2) ?
    C1 N1 C3 . . 109.3(2) ?
    C2 N1 Ni . . 112.29(17) ?
    C1 N1 Ni . . 112.36(18) ?
    C3 N1 Ni . . 105.19(13) ?
    C6 N2 C4 . . 109.5(2) ?
    C6 N2 C5 . . 107.6(2) ?
    C4 N2 C5 . . 108.4(2) ?
    C6 N2 Ni . . 114.27(17) ?
    C4 N2 Ni . . 103.46(15) ?
    C5 N2 Ni . . 113.46(16) ?
    O6 Ni O5 . . 93.42(8) ?
    O6 Ni O1 . 1_554 88.42(8) ?
    O5 Ni O1 . 1_554 89.20(7) ?
    O6 Ni O2 . . 88.97(8) ?
    O5 Ni O2 . . 88.25(8) ?
    O1 Ni O2 1_554 . 176.24(7) ?
    O6 Ni N2 . . 90.77(8) ?
    O5 Ni N2 . . 175.58(8) ?
    O1 Ni N2 1_554 . 89.51(8) ?
    O2 Ni N2 . . 93.23(8) ?
    O6 Ni N1 . . 175.51(8) ?
    O5 Ni N1 . . 91.06(8) ?
    O1 Ni N1 1_554 . 91.40(9) ?
    O2 Ni N1 . . 91.41(8) ?
    N2 Ni N1 . . 84.74(8) ?
    S O1 Ni . 1_556 136.26(12) ?
    S O2 Ni . . 138.52(11) ?
    Ni O5 H1 . . 111(2) ?
    Ni O5 H2 . . 100(2) ?
    H1 O5 H2 . . 105(3) ?
    Ni O6 H3 . . 117.8(19) ?
    Ni O6 H4 . . 108(2) ?
    H3 O6 H4 . . 108(3) ?
    H5 O7 H6 . . 95(3) ?
    O1 S O4 . . 110.72(12) ?
    O1 S O2 . . 108.00(10) ?
    O4 S O2 . . 109.83(12) ?
    O1 S O3 . . 109.19(12) ?
    O4 S O3 . . 109.28(11) ?
    O2 S O3 . . 109.80(11) ?
loop_
    _geom_torsion_atom_site_label_1
    _geom_torsion_atom_site_label_2
    _geom_torsion_atom_site_label_3
    _geom_torsion_atom_site_label_4
    _geom_torsion_site_symmetry_1
    _geom_torsion_site_symmetry_2
    _geom_torsion_site_symmetry_3
    _geom_torsion_site_symmetry_4
    _geom_torsion
    _geom_torsion_publ_flag
    N2 C4 C3 N1 . . . . 58.5(3) ?
    C4 C3 N1 C2 . . . . -158.6(2) ?
    C4 C3 N1 C1 . . . . 83.4(2) ?
    C4 C3 N1 Ni . . . . -37.4(3) ?
    C3 C4 N2 C6 . . . . 77.5(3) ?
    C3 C4 N2 C5 . . . . -165.5(2) ?
    C3 C4 N2 Ni . . . . -44.8(2) ?
    C6 N2 Ni O6 . . . . 79.76(18) ?
    C4 N2 Ni O6 . . . . -161.23(16) ?
    C5 N2 Ni O6 . . . . -44.05(19) ?
    C6 N2 Ni O1 . . . 1_554 168.18(18) ?
    C4 N2 Ni O1 . . . 1_554 -72.82(15) ?
    C5 N2 Ni O1 . . . 1_554 44.37(19) ?
    C6 N2 Ni O2 . . . . -9.25(18) ?
    C4 N2 Ni O2 . . . . 109.75(15) ?
    C5 N2 Ni O2 . . . . -133.06(19) ?
    C6 N2 Ni N1 . . . . -100.37(18) ?
    C4 N2 Ni N1 . . . . 18.63(15) ?
    C5 N2 Ni N1 . . . . 135.8(2) ?
    C2 N1 Ni O5 . . . . -51.8(2) ?
    C1 N1 Ni O5 . . . . 69.72(19) ?
    C3 N1 Ni O5 . . . . -171.47(18) ?
    C2 N1 Ni O1 . . . 1_554 -141.1(2) ?
    C1 N1 Ni O1 . . . 1_554 -19.51(19) ?
    C3 N1 Ni O1 . . . 1_554 99.30(18) ?
    C2 N1 Ni O2 . . . . 36.4(2) ?
    C1 N1 Ni O2 . . . . 158.00(19) ?
    C3 N1 Ni O2 . . . . -83.19(19) ?
    C2 N1 Ni N2 . . . . 129.6(2) ?
    C1 N1 Ni N2 . . . . -108.89(19) ?
    C3 N1 Ni N2 . . . . 9.93(18) ?
    O6 Ni O2 S . . . . 0.8(2) ?
    O5 Ni O2 S . . . . -92.6(2) ?
    N2 Ni O2 S . . . . 91.5(2) ?
    N1 Ni O2 S . . . . 176.3(2) ?
    Ni O1 S O4 1_556 . . . -18.4(2) ?
    Ni O1 S O2 1_556 . . . -138.68(15) ?
    Ni O1 S O3 1_556 . . . 102.0(2) ?
    Ni O2 S O1 . . . . -135.26(17) ?
    Ni O2 S O4 . . . . 103.9(2) ?
    Ni O2 S O3 . . . . -16.3(2) ?
loop_
    _geom_hbond_atom_site_label_D
    _geom_hbond_atom_site_label_H
    _geom_hbond_atom_site_label_A
    _geom_hbond_site_symmetry_A
    _geom_hbond_distance_DH
    _geom_hbond_distance_HA
    _geom_hbond_distance_DA
    _geom_hbond_angle_DHA
    O5 H2 O4 1_554 0.841(18) 1.839(19) 2.672(2) 171(3)
    O5 H1 O7 . 0.834(18) 1.933(18) 2.765(3) 176(3)
    O6 H4 O3 . 0.830(17) 1.89(2) 2.687(3) 160(3)
    O6 H3 O3 2_564 0.825(17) 2.033(18) 2.829(3) 162(3)
    O7 H5 O4 . 0.832(18) 2.12(2) 2.899(3) 157(3)
    O7 H6 O3 2_564 0.829(18) 2.18(2) 2.934(3) 151(3)
data_global
_journal_date_recd_electronic     2013-01-25
_journal_date_accepted     2013-03-07
_journal_name_full     'Acta Crystallographica, Section E'
_journal_year     2013
_journal_volume     69
_journal_issue      4
_journal_page_first     m197
_journal_page_last     m197
_journal_paper_category     QM
_journal_paper_doi     10.1107/S1600536813006557
_journal_coeditor_code     WM2722
_publ_contact_author_name     'Kurt Merzweiler'
_publ_contact_author_address
;
Institut f\"ur Chemie
Naturwissenschaftliche Fakult\"at II
Martin-Luther-Universit\"at Halle-Wittenberg
Kurt-Mothes-Strasse 2
06120 Halle (Saale)
Germany
;
_publ_contact_author_email     kurt.merzweiler@chemie.uni-halle.de
_publ_contact_author_fax      0E*****
_publ_contact_author_phone      0E*****
_publ_section_title
;\
<i>catena</i>-Poly[[[diaqua(tetramethylethylenediamine-\k^2^<i>N</i>,<i>N</i>')\
nickel(II)]-\m-sulfato-\k^2^<i>O</i>:<i>O</i>'] monohydrate]
;
loop_
    _publ_author_name
    _publ_author_address
    'Schmidt, Guntram'
;
Institut f\"ur Chemie
Naturwissenschaftliche Fakult\"at II
Martin-Luther-Universit\"at Halle-Wittenberg
Kurt-Mothes-Strasse 2
06120 Halle (Saale)
Germany
;
    'Merzweiler, Kurt'
;
Institut f\"ur Chemie
Naturwissenschaftliche Fakult\"at II
Martin-Luther-Universit\"at Halle-Wittenberg
Kurt-Mothes-Strasse 2
06120 Halle (Saale)
Germany
;
_publ_section_synopsis     .
