# Supplementary material for: catena-Poly[[[diaqua­(tetra­methyl­ethylenediamine-κ2 N,N′)nickel(II)]-μ-sulfato-κ2 O:O′] monohydrate]
Source: Acta Crystallogr Sect E Struct Rep Online. 2013 Mar 13;69(Pt 4):m197. doi: 10.1107/S1600536813006557 (PMC3629479; doi:10.1107/S1600536813006557)
Supplement: Supplementary file 2 [file e-69-0m197-Isup2.hkl]

# 
# h,k,l, Fc-squared, Fo-squared, sigma(Fo-squared) and status flag 
# 
data_I
_shelx_title ' TEST STRUCTURE G:\ACDATEN\Z NEW: PNA21' 
_shelx_refln_list_code          4 
_shelx_F_calc_maximum      174.92 
_exptl_crystal_F_000       688.00 
_reflns_d_resolution_high  0.8125 
 
loop_ 
 _symmetry_equiv_pos_as_xyz 
 'x, y, z' 
 '-x, -y, z+1/2' 
 '-x+1/2, y+1/2, z+1/2' 
 'x+1/2, -y+1/2, z' 
 
_cell_length_a    21.1080 
_cell_length_b     9.9335 
_cell_length_c     6.3879 
_cell_angle_alpha  90.000 
_cell_angle_beta   90.000 
_cell_angle_gamma  90.000 
 
_shelx_F_squared_multiplier     1.000 
 
loop_ 
 _refln_index_h 
 _refln_index_k 
 _refln_index_l 
 _refln_F_squared_calc 
 _refln_F_squared_meas 
 _refln_F_squared_sigma 
 _refln_observed_status 
   2   0  -7      380.58      382.87     25.27 o 
   4   0  -7      206.43      192.04     21.65 o 
   6   0  -7      866.04      865.31     24.59 o 
   8   0  -7      282.77      311.17     25.73 o 
  10   0  -7     2226.94     2165.90     54.47 o 
   0   1  -7      699.53      735.59     30.23 o 
   1   1  -7       66.14       60.59     16.62 o 
   2   1  -7       20.67       22.66     15.56 o 
   3   1  -7        4.22        6.64     15.53 o 
   4   1  -7      475.02      488.54     17.68 o 
   5   1  -7      112.79      100.47     16.93 o 
   6   1  -7      161.98      146.57     15.75 o 
   7   1  -7      176.12      157.47     18.02 o 
   8   1  -7      763.48      760.30     21.28 o 
   9   1  -7      591.78      606.51     20.10 o 
  10   1  -7      203.26      223.14     20.23 o 
  11   1  -7       99.65       74.57     18.61 o 
   1   2  -7      144.61      120.16     16.97 o 
   2   2  -7      620.24      621.10     19.43 o 
   3   2  -7      169.51      146.07     16.91 o 
   4   2  -7       12.22       -0.66     16.65 o 
   5   2  -7      132.91      143.02     16.23 o 
   6   2  -7      362.95      365.73     19.06 o 
   7   2  -7      908.10      910.26     20.28 o 
   8   2  -7       60.40       54.19     19.87 o 
   9   2  -7      127.17      137.72     19.81 o 
  10   2  -7      386.06      342.65     20.75 o 
   0   3  -7      952.26      928.11     29.51 o 
   1   3  -7      352.45      369.53     18.87 o 
   2   3  -7       32.29       30.69     18.77 o 
   3   3  -7      189.12      197.22     21.27 o 
   4   3  -7      523.72      491.68     19.77 o 
   5   3  -7      599.44      605.28     22.09 o 
   6   3  -7      308.42      295.76     20.22 o 
   7   3  -7      262.64      256.70     19.02 o 
   8   3  -7       51.00       58.25     19.87 o 
   9   3  -7     1170.25     1113.16     21.54 o 
   1   4  -7     1018.91     1045.97     43.64 o 
   2   4  -7      309.00      314.18     20.35 o 
   3   4  -7      699.81      748.83     22.98 o 
   4   4  -7       75.54       83.16     17.73 o 
   5   4  -7     1329.07     1303.22     69.86 o 
   6   4  -7       13.44       15.06     22.63 o 
   7   4  -7      237.23      186.09     21.67 o 
   8   4  -7      485.69      576.33     44.82 o 
   0   5  -7      711.32      718.10    115.05 o 
   1   5  -7      598.69      557.98     64.63 o 
   2   5  -7       16.07       59.74     24.55 o 
   3   5  -7      804.09      748.44     51.56 o 
   4   5  -7      395.06      373.36     21.76 o 
   0   0  -6     5592.15     6065.05     66.61 o 
   2   0  -6      291.11      271.68     29.24 o 
   4   0  -6     5170.25     5322.93    104.79 o 
   6   0  -6      596.80      563.80     22.04 o 
   8   0  -6     2471.85     2318.74     35.51 o 
  10   0  -6      999.51      999.83     26.88 o 
  12   0  -6     1362.74     1312.14     24.10 o 
  14   0  -6      118.77      124.41     28.64 o 
  16   0  -6      208.41      193.69     33.69 o 
   1   1  -6     1428.30     1445.03     21.08 o 
   2   1  -6     4217.97     4436.99     84.75 o 
   3   1  -6      392.45      416.30     16.02 o 
   4   1  -6        5.97        8.39     12.68 o 
   5   1  -6     1216.46     1241.71     16.22 o 
   6   1  -6     2702.00     2677.40     20.16 o 
   7   1  -6       63.87       65.27     13.33 o 
   8   1  -6      194.48      202.90     14.58 o 
   9   1  -6      430.61      429.88     17.01 o 
  10   1  -6     2146.64     2186.86     20.85 o 
  11   1  -6       82.87       67.55     16.20 o 
  12   1  -6       64.48       54.44     15.27 o 
  13   1  -6      137.93      131.87     16.29 o 
  14   1  -6      584.80      554.21     21.06 o 
  15   1  -6       33.18       11.72     24.67 o 
  16   1  -6       95.09       80.22     20.08 o 
   0   2  -6     1462.07     1492.01     29.93 o 
   1   2  -6     2076.00     2135.02     45.38 o 
   2   2  -6       57.58       60.72     15.31 o 
   3   2  -6     3729.14     3863.33     38.96 o 
   4   2  -6     1391.74     1411.21     23.23 o 
   5   2  -6     1048.75     1027.99     16.26 o 
   6   2  -6      133.50      121.80     12.88 o 
   7   2  -6     1950.20     1876.00     24.25 o 
   8   2  -6      651.70      623.95     16.50 o 
   9   2  -6      203.58      170.51     15.57 o 
  10   2  -6       49.87       27.68     15.38 o 
  11   2  -6     1078.54     1052.90     22.61 o 
  12   2  -6      942.96      865.92     24.25 o 
  13   2  -6       68.89       26.93     20.92 o 
  14   2  -6       22.14       15.05     17.20 o 
  15   2  -6      193.07      191.43     19.51 o 
  16   2  -6      293.89      294.01     23.59 o 
   1   3  -6     2334.75     2370.79     71.58 o 
   2   3  -6      110.36      145.38     19.55 o 
   3   3  -6     1676.62     1635.95     58.59 o 
   4   3  -6      102.33      111.12     15.56 o 
   5   3  -6     2028.91     2068.43     49.12 o 
   6   3  -6       47.68       50.13     13.64 o 
   7   3  -6      947.97      944.01     25.03 o 
   8   3  -6      383.67      392.97     16.84 o 
   9   3  -6     1399.42     1426.40     27.69 o 
  10   3  -6       81.72       81.41     16.30 o 
  11   3  -6      541.82      530.21     16.12 o 
  12   3  -6      169.42      145.27     17.05 o 
  13   3  -6      631.86      588.64     21.99 o 
  14   3  -6      327.13      318.88     21.05 o 
  15   3  -6      330.79      273.07     27.62 o 
   0   4  -6     1623.17     1627.05    101.40 o 
   1   4  -6      479.36      490.62     21.51 o 
   2   4  -6      106.28       84.65     15.58 o 
   3   4  -6      242.73      252.45     20.98 o 
   4   4  -6      883.05      948.51     72.34 o 
   5   4  -6     1328.56     1353.04     32.16 o 
   6   4  -6      159.05      166.64     16.15 o 
   7   4  -6      271.96      263.45     16.34 o 
   8   4  -6      377.53      370.11     16.17 o 
   9   4  -6     1287.17     1258.68     29.17 o 
  10   4  -6       87.11       85.12     17.45 o 
  11   4  -6      746.43      731.77     19.77 o 
  12   4  -6        6.39       17.71     18.69 o 
  13   4  -6     1300.11     1290.94     23.02 o 
  14   4  -6       64.80       54.81     20.32 o 
   1   5  -6       65.77       49.48     27.33 o 
   2   5  -6     1312.43     1401.80    147.08 o 
   3   5  -6      294.17      278.41     26.60 o 
   4   5  -6       13.20        6.05     22.05 o 
   5   5  -6       25.52       13.11     16.13 o 
   6   5  -6      808.60      800.44     50.36 o 
   7   5  -6      688.91      704.34     26.35 o 
   8   5  -6      106.80      112.99     16.84 o 
   9   5  -6      179.82      168.24     20.12 o 
  10   5  -6      583.11      540.48     21.16 o 
  11   5  -6      968.06      950.38     28.33 o 
  12   5  -6       27.07       43.27     18.42 o 
  13   5  -6      207.32      222.98     44.05 o 
   0   6  -6      846.54      890.31     36.92 o 
   1   6  -6       65.81       57.22     27.33 o 
   2   6  -6        4.93      -10.10     26.99 o 
   3   6  -6        6.22       35.99     23.12 o 
   4   6  -6      898.94      977.92     36.03 o 
   5   6  -6      232.84      229.96     22.65 o 
   6   6  -6       88.39      104.17     27.84 o 
   7   6  -6       23.28       56.39     31.19 o 
   8   6  -6      935.17      877.42     56.94 o 
   9   6  -6      184.54      196.56     25.31 o 
  10   6  -6      214.25      188.30     25.46 o 
   1   7  -6       62.45       48.05     28.02 o 
   2   7  -6      453.31      533.29     33.31 o 
   3   7  -6       73.22      118.61     27.50 o 
   4   7  -6      108.90      107.30     32.02 o 
   5   7  -6       65.85       78.30     27.72 o 
   6   7  -6      933.56      885.20     35.21 o 
   7   7  -6       99.91       80.12     32.01 o 
   2   0  -5     1215.12     1310.85     31.49 o 
   4   0  -5      918.88      926.73     20.47 o 
   6   0  -5      787.53      802.90     19.63 o 
   8   0  -5      331.59      325.65     18.99 o 
  10   0  -5     2797.15     2786.16     33.91 o 
  12   0  -5     1138.07     1133.11     24.54 o 
  14   0  -5     1258.51     1254.70     23.74 o 
  16   0  -5       85.23      104.91     24.69 o 
  18   0  -5     2479.02     2499.60     53.15 o 
   0   1  -5      407.72      439.32     23.87 o 
   1   1  -5      395.28      395.50     16.37 o 
   2   1  -5      668.63      645.14     16.68 o 
   3   1  -5      150.11      133.02     14.63 o 
   4   1  -5      244.34      261.20     13.91 o 
   5   1  -5      417.23      416.27     14.20 o 
   6   1  -5      560.10      558.55     13.38 o 
   7   1  -5     1147.99     1149.52     16.07 o 
   8   1  -5     1472.60     1439.83     16.08 o 
   9   1  -5      801.45      810.44     15.51 o 
  10   1  -5      476.46      453.62     13.91 o 
  11   1  -5       47.19       47.68     13.81 o 
  12   1  -5     2332.05     2331.06     30.45 o 
  13   1  -5      778.06      757.87     14.31 o 
  14   1  -5      229.34      206.83     16.58 o 
  15   1  -5      249.80      260.00     16.21 o 
  16   1  -5     1426.41     1413.20     28.18 o 
  17   1  -5      483.48      457.78     16.84 o 
  18   1  -5        5.37        1.60     20.76 o 
  19   1  -5      245.51      248.36     20.18 o 
   1   2  -5      107.33      121.52     14.45 o 
   2   2  -5     1497.15     1557.17     33.95 o 
   3   2  -5      409.84      416.44     14.52 o 
   4   2  -5       64.05       62.94     13.06 o 
   5   2  -5      393.99      391.94     13.28 o 
   6   2  -5      491.90      491.02     12.89 o 
   7   2  -5     1269.46     1277.97     18.76 o 
   8   2  -5      263.37      294.41     14.07 o 
   9   2  -5      281.59      270.52     16.03 o 
  10   2  -5      494.79      486.78     14.25 o 
  11   2  -5     2412.31     2425.33     24.54 o 
  12   2  -5       39.83       35.97     12.99 o 
  13   2  -5      522.26      521.72     14.43 o 
  14   2  -5      209.83      195.96     16.90 o 
  15   2  -5     1211.57     1194.69     19.26 o 
  16   2  -5       39.97       29.52     14.47 o 
  17   2  -5      801.42      796.54     21.03 o 
  18   2  -5      283.21      274.74     19.95 o 
  19   2  -5      810.87      759.34     19.47 o 
   0   3  -5     1681.70     1699.37     60.56 o 
   1   3  -5      351.45      354.48     14.98 o 
   2   3  -5        2.99        2.00     13.35 o 
   3   3  -5      788.44      780.07     22.66 o 
   4   3  -5      702.63      715.66     24.34 o 
   5   3  -5      722.13      737.70     22.25 o 
   6   3  -5      469.94      465.20     13.09 o 
   7   3  -5      196.49      200.64     13.69 o 
   8   3  -5      288.14      296.75     15.42 o 
   9   3  -5      975.93     1014.84     15.83 o 
  10   3  -5      158.84      174.34     14.13 o 
  11   3  -5      467.90      451.42     14.86 o 
  12   3  -5       19.33       17.99     13.00 o 
  13   3  -5     1022.59     1058.66     22.57 o 
  14   3  -5      115.08      126.89     15.71 o 
  15   3  -5      334.95      330.08     15.86 o 
  16   3  -5      154.71      164.67     17.88 o 
  17   3  -5     1061.17     1082.43     22.48 o 
  18   3  -5        7.07        4.94     19.45 o 
   1   4  -5      913.30      949.32     43.96 o 
   2   4  -5      445.83      433.20     23.16 o 
   3   4  -5     1431.68     1481.37    108.84 o 
   4   4  -5      113.44      105.59     17.41 o 
   5   4  -5      862.70      944.70     49.67 o 
   6   4  -5      194.27      168.52     14.36 o 
   7   4  -5      931.28      953.06     21.49 o 
   8   4  -5      429.16      438.11     17.97 o 
   9   4  -5     1415.44     1388.62     27.47 o 
  10   4  -5      591.72      595.77     25.37 o 
  11   4  -5      587.27      563.66     14.20 o 
  12   4  -5       94.05       93.21     14.95 o 
  13   4  -5      426.88      439.55     16.40 o 
  14   4  -5      618.28      608.04     17.27 o 
  15   4  -5      162.61      129.37     16.32 o 
  16   4  -5       74.22       52.55     16.87 o 
  17   4  -5      243.34      210.67     18.30 o 
  18   4  -5      514.48      625.88     48.29 o 
   0   5  -5      600.68      617.19     31.98 o 
   1   5  -5     1613.24     1649.44     26.01 o 
   2   5  -5      110.36      115.93     20.48 o 
   3   5  -5     1729.54     1852.30     69.19 o 
   4   5  -5     1427.60     1548.36    140.31 o 
   5   5  -5      405.13      406.56     21.94 o 
   6   5  -5       32.55       18.40     13.48 o 
   7   5  -5     2133.62     2090.93     59.20 o 
   8   5  -5      478.75      482.58     14.80 o 
   9   5  -5      295.62      279.30     13.94 o 
  10   5  -5       21.90       14.99     18.10 o 
  11   5  -5      391.59      370.84     19.13 o 
  12   5  -5      764.29      744.10     24.96 o 
  13   5  -5        6.19       16.79     14.52 o 
  14   5  -5       50.60       47.85     19.89 o 
  15   5  -5        7.40       -0.22     19.22 o 
  16   5  -5      492.77      477.00     19.27 o 
   1   6  -5      270.34      277.64     20.92 o 
   2   6  -5     2545.26     2679.67    167.09 o 
   3   6  -5      952.26     1034.34     34.85 o 
   4   6  -5      164.30      144.17     23.69 o 
   5   6  -5      530.46      545.03     21.71 o 
   6   6  -5     1667.96     1691.90     78.47 o 
   7   6  -5       49.98       50.89     17.73 o 
   8   6  -5       97.57      105.39     16.69 o 
   9   6  -5      343.36      319.26     19.56 o 
  10   6  -5      665.25      633.08     18.43 o 
  11   6  -5       28.37       24.09     15.75 o 
  12   6  -5       61.68       80.69     18.36 o 
  13   6  -5       43.57       24.64     19.97 o 
  14   6  -5      335.69      301.93     20.57 o 
  15   6  -5        8.06       35.84     19.89 o 
   0   7  -5     1442.42     1591.12     39.51 o 
   1   7  -5       31.53       32.18     44.61 o 
   2   7  -5      101.57       68.48     34.99 o 
   3   7  -5       16.42       23.93     23.23 o 
   4   7  -5     2570.79     2659.20     31.41 o 
   5   7  -5      284.16      416.14    102.36 o 
   6   7  -5       60.37       53.77     20.80 o 
   7   7  -5        2.12       10.99     18.65 o 
   8   7  -5      976.65      983.31     63.31 o 
   9   7  -5        7.22        1.97     22.53 o 
  10   7  -5      130.61       90.80     20.12 o 
  11   7  -5      101.54      116.24     18.91 o 
  12   7  -5      363.96      350.61     18.99 o 
  13   7  -5       82.63      108.60     26.28 o 
   1   8  -5      641.49      676.47     29.36 o 
   2   8  -5     1125.10     1171.99     27.21 o 
   3   8  -5      284.69      301.21     24.50 o 
   4   8  -5       41.27       71.95     51.15 o 
   5   8  -5      663.28      675.18     25.49 o 
   6   8  -5     1269.13     1295.82     55.06 o 
   7   8  -5        7.61        4.45     49.80 o 
   8   8  -5      122.90      128.15     22.18 o 
   9   8  -5      489.33      498.69     23.32 o 
  10   8  -5      200.05      226.26     45.92 o 
   0   9  -5       18.43       45.30     38.77 o 
   1   9  -5      626.51      669.79     53.84 o 
   2   9  -5       60.58       71.86     27.59 o 
   3   9  -5     1233.69     1305.21     37.66 o 
   4   9  -5      140.42      156.91     73.04 o 
   5   9  -5      351.12      335.38     24.23 o 
   0   0  -4    22415.00    24198.14    114.97 o 
   2   0  -4      132.26      127.38     17.21 o 
   4   0  -4     6562.58     6510.76     96.24 o 
   6   0  -4     1172.08     1233.41     24.63 o 
   8   0  -4     5411.01     5549.61     35.73 o 
  10   0  -4      885.22      876.27     21.19 o 
  12   0  -4     1171.37     1137.98     21.33 o 
  14   0  -4      424.49      429.89     18.88 o 
  16   0  -4       69.03       63.43     19.24 o 
  18   0  -4       36.36       45.08     37.11 o 
  20   0  -4      403.35      386.20     22.99 o 
  22   0  -4      128.50      158.97     28.24 o 
   1   1  -4     1974.79     1952.95     33.13 o 
   2   1  -4     7119.64     7329.14     83.30 o 
   3   1  -4      226.49      220.31     11.84 o 
   4   1  -4      141.35      141.48     11.43 o 
   5   1  -4      927.71      911.28     13.40 o 
   6   1  -4     1969.98     1986.26     34.91 o 
   7   1  -4      216.92      209.32     13.97 o 
   8   1  -4      548.67      551.40     15.58 o 
   9   1  -4      513.35      529.71     13.93 o 
  10   1  -4     4191.71     4254.94     38.71 o 
  11   1  -4      154.00      146.51     14.34 o 
  12   1  -4      109.72      111.56     12.69 o 
  13   1  -4      358.27      336.73     13.18 o 
  14   1  -4      232.29      269.81     15.69 o 
  15   1  -4       18.20       23.18     12.11 o 
  16   1  -4      303.87      314.93     15.55 o 
  17   1  -4       27.49       -4.96     13.96 o 
  18   1  -4      522.18      525.29     17.14 o 
  19   1  -4      135.97      125.14     17.19 o 
  20   1  -4      185.11      190.31     23.22 o 
  21   1  -4       21.87       26.75     18.53 o 
  22   1  -4      382.17      440.88     46.07 o 
   0   2  -4     1011.83     1038.07     28.89 o 
   1   2  -4     1405.63     1394.12     18.88 o 
   2   2  -4      148.13      149.54     12.88 o 
   3   2  -4     4043.76     4016.03     45.25 o 
   4   2  -4      270.07      257.44     15.19 o 
   5   2  -4      460.16      441.84     14.04 o 
   6   2  -4     1142.95     1137.71     21.83 o 
   7   2  -4     1310.80     1336.81     16.39 o 
   8   2  -4     1158.36     1181.68     24.03 o 
   9   2  -4      669.47      660.37     13.90 o 
  10   2  -4     1133.01     1100.78     16.66 o 
  11   2  -4     2212.79     2135.66     22.74 o 
  12   2  -4     1186.07     1162.91     18.84 o 
  13   2  -4      107.37       97.57     12.82 o 
  14   2  -4      108.37      120.76     13.56 o 
  15   2  -4      438.30      463.76     14.47 o 
  16   2  -4     1103.86     1093.58     25.25 o 
  17   2  -4      283.86      286.62     16.59 o 
  18   2  -4       68.06       73.21     16.17 o 
  19   2  -4      144.49      116.79     17.29 o 
  20   2  -4      688.29      699.39     31.63 o 
  21   2  -4      346.29      318.48     17.85 o 
   1   3  -4     3471.26     3510.84    106.31 o 
   2   3  -4      705.68      715.49     31.29 o 
   3   3  -4     1305.86     1280.54     21.08 o 
   4   3  -4     1097.24     1130.82     54.87 o 
   5   3  -4     2056.95     2043.48    112.04 o 
   6   3  -4      132.14      125.61     14.11 o 
   7   3  -4     1145.10     1152.99     26.47 o 
   8   3  -4      846.57      809.94     17.90 o 
   9   3  -4     2169.26     2135.59     41.58 o 
  10   3  -4      349.77      347.98     13.32 o 
  11   3  -4      872.73      870.74     15.64 o 
  12   3  -4     1255.91     1245.87     30.69 o 
  13   3  -4      854.76      868.32     22.68 o 
  14   3  -4      823.04      836.59     15.63 o 
  15   3  -4      341.62      357.46     13.59 o 
  16   3  -4       62.05       58.38     17.79 o 
  17   3  -4      441.88      446.30     18.84 o 
  18   3  -4      804.81      791.04     18.13 o 
  19   3  -4      974.91      963.06     23.11 o 
  20   3  -4       35.93       -1.15     19.01 o 
  21   3  -4      217.17      198.63     21.75 o 
   0   4  -4     2673.54     2801.24    231.75 o 
   1   4  -4     1441.74     1494.83     75.97 o 
   2   4  -4     1056.12     1132.34     64.08 o 
   3   4  -4      601.05      652.44     25.60 o 
   4   4  -4     1421.96     1397.44     53.23 o 
   5   4  -4     1817.31     1905.06     65.89 o 
   6   4  -4      269.18      268.53     13.64 o 
   7   4  -4      783.94      772.35     19.94 o 
   8   4  -4      207.42      216.63     14.90 o 
   9   4  -4     1876.88     1911.66     41.42 o 
  10   4  -4      874.51      836.24     14.85 o 
  11   4  -4      589.24      588.12     15.14 o 
  12   4  -4      125.08      124.05     12.40 o 
  13   4  -4     1134.20     1134.36     29.08 o 
  14   4  -4      461.96      451.03     13.77 o 
  15   4  -4      545.71      566.98     22.68 o 
  16   4  -4      265.29      268.81     19.14 o 
  17   4  -4      947.77      966.67     17.67 o 
  18   4  -4       38.25       51.25     15.33 o 
  19   4  -4      541.37      522.57     19.45 o 
  20   4  -4        2.46       16.25     21.91 o 
   1   5  -4      187.25      201.63     22.24 o 
   2   5  -4     1974.21     1935.27     25.81 o 
   3   5  -4     1189.57     1162.90     50.32 o 
   4   5  -4       60.16       80.10     23.78 o 
   5   5  -4      135.11      128.14     18.32 o 
   6   5  -4      833.98      781.73     22.57 o 
   7   5  -4      805.58      801.36     14.43 o 
   8   5  -4       64.67       73.27     14.91 o 
   9   5  -4      328.34      325.38     13.65 o 
  10   5  -4     1226.60     1225.12     44.79 o 
  11   5  -4     1624.72     1640.83     35.40 o 
  12   5  -4        3.55        5.99     13.71 o 
  13   5  -4       80.42       76.53     13.80 o 
  14   5  -4      557.43      556.01     16.01 o 
  15   5  -4     1144.05     1206.55     33.91 o 
  16   5  -4       52.04       46.78     17.72 o 
  17   5  -4      741.18      753.04     18.93 o 
  18   5  -4      399.27      369.58     22.42 o 
  19   5  -4      490.60      477.88     17.88 o 
   0   6  -4      162.65      183.50     25.42 o 
   1   6  -4       44.88       54.69     17.92 o 
   2   6  -4       33.28       63.53     19.74 o 
   3   6  -4      330.71      346.03     21.16 o 
   4   6  -4     1589.01     1652.89     42.82 o 
   5   6  -4      149.83      154.93     23.95 o 
   6   6  -4      743.61      768.19     41.16 o 
   7   6  -4      296.43      284.93     15.04 o 
   8   6  -4      861.94      851.28     45.12 o 
   9   6  -4      408.58      394.29     14.64 o 
  10   6  -4      407.63      393.19     13.96 o 
  11   6  -4      297.31      288.26     14.93 o 
  12   6  -4     1916.49     1980.57     29.36 o 
  13   6  -4      796.59      769.53     19.60 o 
  14   6  -4      170.44      172.36     16.77 o 
  15   6  -4      403.38      392.53     18.11 o 
  16   6  -4     1891.48     1988.53     32.30 o 
  17   6  -4      288.12      281.38     19.04 o 
  18   6  -4       32.76       33.54     17.71 o 
   1   7  -4       87.35       96.64     22.77 o 
   2   7  -4      413.10      422.41     33.85 o 
   3   7  -4        6.06       28.16     26.75 o 
   4   7  -4      289.46      307.59     20.76 o 
   5   7  -4      108.07      103.39     19.89 o 
   6   7  -4     1401.39     1417.05     65.05 o 
   7   7  -4       60.40       71.22     17.15 o 
   8   7  -4      756.73      721.56     96.88 o 
   9   7  -4       65.59       50.58     17.36 o 
  10   7  -4     1033.68     1060.76     21.58 o 
  11   7  -4        2.65       25.30     16.54 o 
  12   7  -4      429.17      452.67     22.77 o 
  13   7  -4       17.54        4.08     18.21 o 
  14   7  -4     2220.71     2300.59     55.88 o 
  15   7  -4       26.36       12.80     18.96 o 
  16   7  -4      292.54      268.23     18.43 o 
   0   8  -4      449.88      488.26     39.88 o 
   1   8  -4       82.19       92.83     22.41 o 
   2   8  -4       19.64       -3.60     23.11 o 
   3   8  -4       63.67       12.17     32.69 o 
   4   8  -4     1400.60     1510.48     68.18 o 
   5   8  -4      368.23      375.50     19.97 o 
   6   8  -4      207.98      217.63     21.36 o 
   7   8  -4       42.75       40.69     27.32 o 
   8   8  -4      622.57      635.73     28.22 o 
   9   8  -4      322.36      313.91     21.60 o 
  10   8  -4       37.99       17.25     17.27 o 
  11   8  -4      182.09      170.62     19.72 o 
  12   8  -4      529.94      582.91     23.88 o 
  13   8  -4      591.68      581.57     22.98 o 
  14   8  -4       69.53       55.01     20.02 o 
   1   9  -4      159.69      185.58     27.30 o 
   2   9  -4      515.90      549.82     49.97 o 
   3   9  -4      320.23      365.41     28.38 o 
   4   9  -4       15.13        3.98     26.82 o 
   5   9  -4       24.45       37.84     18.79 o 
   6   9  -4      797.56      824.55     33.65 o 
   7   9  -4      585.23      569.56     26.08 o 
   8   9  -4      165.81      147.55     22.36 o 
   9   9  -4      136.99      126.77     26.80 o 
  10   9  -4      127.84      112.22     38.30 o 
  11   9  -4     1063.59      966.70    164.33 o 
   0  10  -4      268.64      324.30     39.75 o 
   1  10  -4      240.15      200.55     27.96 o 
   2  10  -4       74.54       78.85     31.02 o 
   3  10  -4      346.75      399.04     32.07 o 
   4  10  -4      214.85      207.44     30.47 o 
   5  10  -4     1017.73      985.81     24.51 o 
   6  10  -4      226.29      392.07     62.28 o 
   2   0  -3    13217.54    14846.29     69.17 o 
   4   0  -3     3433.34     3640.20     57.05 o 
   6   0  -3     5756.00     5854.32     72.74 o 
   8   0  -3     1771.28     1727.89     24.55 o 
  10   0  -3    12699.04    12661.45     58.49 o 
  12   0  -3     2147.67     2179.69     28.20 o 
  14   0  -3     4247.64     4249.56     59.85 o 
  16   0  -3       39.05       38.80     18.27 o 
  18   0  -3     3430.57     3537.61     37.21 o 
  20   0  -3       48.79        0.17     29.61 o 
  22   0  -3     1686.88     1763.40     30.51 o 
   0   1  -3    16652.88    18527.36    581.88 o 
   1   1  -3       55.08       63.90     13.93 o 
   2   1  -3       51.12       63.15     14.90 o 
   3   1  -3       33.66       35.98     12.61 o 
   4   1  -3     6673.02     7111.16     64.14 o 
   5   1  -3     3420.83     3565.72     31.82 o 
   6   1  -3      276.45      278.43     12.39 o 
   7   1  -3     1107.13     1148.36     16.84 o 
   8   1  -3     5841.78     5903.48     50.26 o 
   9   1  -3     3339.39     3237.90     42.66 o 
  10   1  -3       65.33       53.21     10.37 o 
  11   1  -3       23.57       25.72     14.15 o 
  12   1  -3     5495.30     5472.22    109.72 o 
  13   1  -3     2822.63     2831.67     26.81 o 
  14   1  -3      519.41      540.02     17.07 o 
  15   1  -3      229.37      245.97     12.77 o 
  16   1  -3     2101.90     2204.89     20.68 o 
  17   1  -3     1515.89     1532.27     21.33 o 
  18   1  -3      104.89       91.95     13.29 o 
  19   1  -3      279.66      286.81     15.03 o 
  20   1  -3     2566.90     2647.09     37.79 o 
  21   1  -3      333.91      317.53     21.18 o 
  22   1  -3       78.01       95.67     20.09 o 
  23   1  -3      369.37      377.16     20.47 o 
   1   2  -3     2225.93     2269.74     40.85 o 
   2   2  -3     4046.42     4156.84     80.22 o 
   3   2  -3     2203.93     2272.89     59.88 o 
   4   2  -3       27.87       30.83     11.60 o 
   5   2  -3      416.07      397.23     12.84 o 
   6   2  -3     2670.73     2587.87     36.73 o 
   7   2  -3     3886.62     3892.50     39.09 o 
   8   2  -3     1019.56     1058.17     14.24 o 
   9   2  -3      618.65      632.09     13.42 o 
  10   2  -3     4322.70     4328.79     67.59 o 
  11   2  -3     5073.09     5176.74     60.30 o 
  12   2  -3      102.44       99.39     13.56 o 
  13   2  -3      924.61      930.52     15.93 o 
  14   2  -3     1170.68     1164.78     15.69 o 
  15   2  -3     3688.16     3605.30     50.40 o 
  16   2  -3      262.03      275.74     14.14 o 
  17   2  -3     1304.52     1330.03     17.74 o 
  18   2  -3      804.30      781.27     15.58 o 
  19   2  -3     2194.37     2203.81     22.42 o 
  20   2  -3       53.39       65.17     17.14 o 
  21   2  -3      854.21      846.36     18.85 o 
  22   2  -3      304.20      290.37     20.88 o 
  23   2  -3      350.18      323.54     19.52 o 
   0   3  -3     1807.93     1838.97     95.46 o 
   1   3  -3     2374.37     2405.07    110.37 o 
   2   3  -3       89.56       94.13     15.66 o 
   3   3  -3     2507.72     2537.49     84.50 o 
   4   3  -3      933.30      881.55     23.07 o 
   5   3  -3     5027.56     4870.38    110.39 o 
   6   3  -3     1139.15     1178.52     16.19 o 
   7   3  -3     1453.31     1414.34     18.31 o 
   8   3  -3      159.13      168.74     12.36 o 
   9   3  -3     5035.95     5248.77     49.69 o 
  10   3  -3      763.29      766.75     14.83 o 
  11   3  -3     2474.64     2538.70     20.87 o 
  12   3  -3      367.15      377.14     14.74 o 
  13   3  -3     3099.08     3023.52     34.96 o 
  14   3  -3       26.58       16.25     14.35 o 
  15   3  -3     1916.66     1911.56     30.19 o 
  16   3  -3      310.77      308.65     15.76 o 
  17   3  -3     1520.74     1533.84     19.52 o 
  18   3  -3       15.77        5.09     14.98 o 
  19   3  -3     1010.39     1028.42     23.05 o 
  20   3  -3      164.04      174.67     17.19 o 
  21   3  -3      736.31      761.41     22.07 o 
  22   3  -3      119.67       96.19     32.27 o 
  23   3  -3      611.18      756.25    180.61 o 
   1   4  -3     7941.65     8437.00    188.71 o 
   2   4  -3      929.95      995.79     23.62 o 
   3   4  -3     4983.29     5060.49    289.45 o 
   4   4  -3       45.85       51.97     15.95 o 
   5   4  -3     4960.54     4782.43    114.72 o 
   6   4  -3      393.72      383.41     13.31 o 
   7   4  -3     1537.44     1549.31     32.44 o 
   8   4  -3      492.92      499.27     16.82 o 
   9   4  -3     2948.06     3060.70     67.73 o 
  10   4  -3     1076.80     1085.58     20.78 o 
  11   4  -3      994.42      982.26     37.21 o 
  12   4  -3      271.75      293.40     13.53 o 
  13   4  -3      704.90      686.66     16.54 o 
  14   4  -3     1324.40     1359.52     26.61 o 
  15   4  -3      292.25      316.24     15.95 o 
  16   4  -3       71.08       41.25     17.24 o 
  17   4  -3      349.15      339.61     14.27 o 
  18   4  -3      897.51      932.66     23.60 o 
  19   4  -3      524.68      541.85     17.75 o 
  20   4  -3       51.29       43.17     20.47 o 
  21   4  -3      166.08      169.40     24.25 o 
  22   4  -3      309.00      318.92     28.72 o 
   0   5  -3     2255.36     2400.83     50.31 o 
   1   5  -3     3617.66     3709.82     32.71 o 
   2   5  -3      112.12      105.93     23.48 o 
   3   5  -3     4083.57     4379.68     81.31 o 
   4   5  -3     3264.46     3537.80    322.59 o 
   5   5  -3     1540.35     1498.64     63.02 o 
   6   5  -3      234.20      206.44     17.47 o 
   7   5  -3     3969.71     3995.63    110.05 o 
   8   5  -3     2006.97     2039.34     45.32 o 
   9   5  -3      259.94      252.29     14.66 o 
  10   5  -3      207.76      209.58     14.82 o 
  11   5  -3     2297.54     2236.89     35.68 o 
  12   5  -3     1661.59     1673.19     32.75 o 
  13   5  -3        5.21       -2.33     13.24 o 
  14   5  -3       72.61       77.96     13.27 o 
  15   5  -3      342.47      361.91     18.79 o 
  16   5  -3     1248.77     1241.63     32.06 o 
  17   5  -3       54.95       57.33     15.57 o 
  18   5  -3      185.81      200.73     18.06 o 
  19   5  -3       98.15       95.26     17.95 o 
  20   5  -3      399.57      401.17     21.37 o 
  21   5  -3       81.16      103.81     20.03 o 
   1   6  -3     1978.95     2016.90     75.29 o 
   2   6  -3     5420.01     5612.13     94.76 o 
   3   6  -3     1069.38     1057.13     23.53 o 
   4   6  -3      127.65      136.95     30.23 o 
   5   6  -3     2838.64     2923.68    325.69 o 
   6   6  -3     4648.30     4812.99    161.28 o 
   7   6  -3      274.72      261.47     13.08 o 
   8   6  -3        8.18       22.88     11.97 o 
   9   6  -3     2298.20     2198.76     35.55 o 
  10   6  -3     1916.25     1927.11     39.67 o 
  11   6  -3      220.00      229.83     16.10 o 
  12   6  -3       84.05       92.85     16.63 o 
  13   6  -3      280.23      283.04     15.17 o 
  14   6  -3      972.15      946.77     19.01 o 
  15   6  -3      143.35      147.34     16.56 o 
  16   6  -3        8.70       23.27     18.30 o 
  17   6  -3      123.83      145.66     16.64 o 
  18   6  -3      521.02      552.85     20.24 o 
  19   6  -3      212.01      182.31     20.94 o 
  20   6  -3      122.31      145.22     21.98 o 
   0   7  -3     4548.36     4533.48     46.64 o 
   1   7  -3      215.52      278.69     27.04 o 
   2   7  -3      428.59      427.74     19.75 o 
   3   7  -3      216.09      213.22     20.83 o 
   4   7  -3     6023.24     6309.78    135.38 o 
   5   7  -3      152.46      249.93     65.47 o 
   6   7  -3      300.25      315.92     23.05 o 
   7   7  -3       54.95       62.96     15.15 o 
   8   7  -3     2103.09     2074.89     50.39 o 
   9   7  -3       96.70       98.46     15.42 o 
  10   7  -3      483.53      465.68     16.37 o 
  11   7  -3       70.95       63.58     14.16 o 
  12   7  -3      692.30      651.73     20.22 o 
  13   7  -3       14.02       27.53     16.68 o 
  14   7  -3      256.17      257.07     18.60 o 
  15   7  -3       57.69       49.87     18.18 o 
  16   7  -3      648.74      630.76     28.22 o 
  17   7  -3      111.13      123.58     20.16 o 
  18   7  -3       74.34       69.35     21.15 o 
   1   8  -3     1122.37     1120.38     24.38 o 
   2   8  -3     1779.72     1950.68     64.78 o 
   3   8  -3      505.05      551.84     39.55 o 
   4   8  -3      207.49      184.24     21.13 o 
   5   8  -3     1218.20     1216.85     36.85 o 
   6   8  -3     2106.65     2193.95     94.06 o 
   7   8  -3      224.56      206.71     18.72 o 
   8   8  -3       10.86       13.38     16.71 o 
   9   8  -3     1094.22     1129.53     31.27 o 
  10   8  -3      556.06      601.85     24.65 o 
  11   8  -3       44.39       23.83     17.70 o 
  12   8  -3      249.86      242.93     18.27 o 
  13   8  -3      412.35      405.71     18.82 o 
  14   8  -3      601.05      646.57     26.05 o 
  15   8  -3       19.14        1.63     19.63 o 
  16   8  -3       53.33       75.00     20.54 o 
   0   9  -3      366.74      412.57     40.62 o 
   1   9  -3     1166.49     1225.62     31.36 o 
   2   9  -3       39.60       83.43     34.30 o 
   3   9  -3     1952.00     2085.72     33.07 o 
   4   9  -3      469.76      545.24     89.46 o 
   5   9  -3      379.91      386.96     27.53 o 
   6   9  -3        1.63        7.90     19.04 o 
   7   9  -3     1599.12     1613.00     56.08 o 
   8   9  -3      186.84      206.51     20.01 o 
   9   9  -3      140.37      126.03     18.47 o 
  10   9  -3        4.55       -2.13     17.39 o 
  11   9  -3      806.98      804.56     27.04 o 
  12   9  -3      108.84      123.32     24.27 o 
  13   9  -3       42.85       40.35     20.33 o 
  14   9  -3       68.00      143.42     34.84 o 
   1  10  -3      840.49      874.22     67.07 o 
   2  10  -3      277.51      275.24     23.88 o 
   3  10  -3      819.48      852.86     40.74 o 
   4  10  -3       51.64       54.12     20.29 o 
   5  10  -3      750.46      803.90     43.71 o 
   6  10  -3        1.18      -26.97     26.97 o 
   7  10  -3      541.70      540.65     29.22 o 
   8  10  -3       52.01       44.50     23.83 o 
   9  10  -3      510.21      481.61     32.94 o 
  10  10  -3       68.37       65.58     21.94 o 
  11  10  -3      282.20      386.27     40.32 o 
   0  11  -3      752.87      777.89     40.15 o 
   1  11  -3      177.69      163.83     35.43 o 
   2  11  -3       25.38       -0.50     26.73 o 
   3  11  -3      133.95      148.73     30.12 o 
   4  11  -3      307.08      319.14     26.95 o 
   5  11  -3      520.45      624.42     40.49 o 
   2   0  -2      739.24      747.07     27.82 o 
   4   0  -2     7566.52     7386.77     45.41 o 
   6   0  -2     4570.02     4899.83     56.91 o 
   8   0  -2     7569.05     7475.53    108.89 o 
  10   0  -2     2826.09     3081.72     82.95 o 
  12   0  -2     6188.38     5980.32    163.19 o 
  14   0  -2     1183.03     1214.65     29.41 o 
  16   0  -2      132.20      134.00     29.26 o 
  18   0  -2      422.64      454.27     26.97 o 
  20   0  -2     1067.99     1123.94     28.51 o 
  22   0  -2      132.16      111.19     29.21 o 
  24   0  -2      149.50      159.60     78.80 o 
   1   1  -2     8020.41     8277.53     44.47 o 
   2   1  -2    14364.75    14914.87     83.62 o 
   3   1  -2      604.31      552.25     17.57 o 
   4   1  -2     1290.15     1254.93     19.35 o 
   5   1  -2     4040.10     3997.74     61.99 o 
   6   1  -2      897.62      834.85     15.95 o 
   7   1  -2     1045.86     1049.13     15.76 o 
   8   1  -2      570.92      600.75     15.24 o 
   9   1  -2     1638.07     1564.04     31.34 o 
  10   1  -2     4843.54     4919.66     60.45 o 
  11   1  -2      266.29      275.46     12.89 o 
  12   1  -2      696.05      725.74     15.64 o 
  13   1  -2     1195.08     1188.30     18.55 o 
  14   1  -2      285.84      294.17     14.26 o 
  15   1  -2      168.92      173.43     17.63 o 
  16   1  -2       88.84      104.13     13.51 o 
  17   1  -2      276.48      270.79     15.18 o 
  18   1  -2      487.55      525.42     18.08 o 
  19   1  -2      274.61      267.54     16.06 o 
  20   1  -2      243.21      235.28     25.44 o 
  21   1  -2       17.55       -5.41     19.52 o 
  22   1  -2     1341.40     1298.27     23.39 o 
  23   1  -2       26.98        8.00     29.75 o 
  24   1  -2      155.19      160.86     19.92 o 
  25   1  -2       12.32      206.77     44.32 o 
   0   2  -2     2433.51     2289.88    131.43 o 
   1   2  -2     1658.34     1569.87     37.26 o 
   2   2  -2       88.29       76.36     15.08 o 
   3   2  -2    11292.69    11419.72    247.95 o 
   4   2  -2      100.80       93.91     13.54 o 
   5   2  -2      223.47      229.48     13.79 o 
   6   2  -2      131.48      142.38     17.18 o 
   7   2  -2      810.79      708.48     16.33 o 
   8   2  -2      875.94      842.33     19.59 o 
   9   2  -2      322.13      325.74     13.89 o 
  10   2  -2      267.34      284.33     13.39 o 
  11   2  -2     3058.17     3111.58     48.42 o 
  12   2  -2     3006.52     3000.18     34.58 o 
  13   2  -2       98.41       97.83     17.74 o 
  14   2  -2      349.12      339.40     15.68 o 
  15   2  -2      118.24      104.62     14.51 o 
  16   2  -2      918.98      918.59     16.59 o 
  17   2  -2      463.56      484.61     19.00 o 
  18   2  -2        0.31        7.01     16.70 o 
  19   2  -2       43.09       15.04     15.21 o 
  20   2  -2     1453.96     1441.27     18.58 o 
  21   2  -2     1131.77     1083.95     22.96 o 
  22   2  -2      165.72      168.82     20.92 o 
  23   2  -2       75.37       68.88     19.76 o 
  24   2  -2      181.52      144.40     18.86 o 
   1   3  -2     1955.28     1903.93     33.54 o 
   2   3  -2      339.55      338.31     19.14 o 
   3   3  -2      299.48      258.08     17.50 o 
   4   3  -2     1498.05     1591.97     38.40 o 
   5   3  -2      321.43      261.83     13.89 o 
   6   3  -2      391.14      388.61     15.02 o 
   7   3  -2     2070.08     2103.31     48.09 o 
   8   3  -2      269.24      287.23     14.37 o 
   9   3  -2      835.55      774.90     19.50 o 
  10   3  -2       54.96       56.99     12.58 o 
  11   3  -2     2002.01     1968.80     28.52 o 
  12   3  -2     1772.40     1786.15     37.44 o 
  13   3  -2     2183.11     2262.46     32.35 o 
  14   3  -2      774.09      758.23     16.32 o 
  15   3  -2      545.28      557.01     15.41 o 
  16   3  -2      372.48      389.20     15.23 o 
  17   3  -2      326.87      349.18     20.03 o 
  18   3  -2      787.88      787.52     16.25 o 
  19   3  -2     1195.62     1181.01     21.97 o 
  20   3  -2       16.23       22.49     18.47 o 
  21   3  -2      472.79      479.98     29.96 o 
  22   3  -2      220.49      200.41     18.73 o 
  23   3  -2      788.03      788.52     20.03 o 
  24   3  -2       11.54        5.10     28.45 o 
   0   4  -2     4928.23     4713.28     51.21 o 
   1   4  -2     2890.56     2982.00     79.66 o 
   2   4  -2     2057.25     2210.23     89.80 o 
   3   4  -2     1910.36     1737.63    124.11 o 
   4   4  -2      387.92      416.94     17.56 o 
   5   4  -2     2871.65     2670.95     55.77 o 
   6   4  -2     1438.14     1443.62     41.13 o 
   7   4  -2      784.28      753.14     17.54 o 
   8   4  -2      585.77      565.73     14.71 o 
   9   4  -2     2243.91     2205.69     32.35 o 
  10   4  -2      954.60      961.73     19.44 o 
  11   4  -2     1004.00      964.35     19.61 o 
  12   4  -2      149.32      149.16     14.78 o 
  13   4  -2     2910.22     2876.25     38.48 o 
  14   4  -2     1396.47     1371.45     17.44 o 
  15   4  -2      507.77      532.35     16.51 o 
  16   4  -2      224.63      237.59     15.98 o 
  17   4  -2     1001.40     1076.63     19.97 o 
  18   4  -2      279.25      298.39     14.82 o 
  19   4  -2     1275.63     1309.53     30.96 o 
  20   4  -2        4.71      -16.48     17.84 o 
  21   4  -2      834.00      827.74     26.13 o 
  22   4  -2       18.23       39.77     20.48 o 
  23   4  -2      676.96      671.11     32.98 o 
   1   5  -2      330.84      350.31     27.20 o 
   2   5  -2     4329.90     4161.90    145.99 o 
   3   5  -2     2724.09     2930.20     55.91 o 
   4   5  -2      702.44      747.29     22.89 o 
   5   5  -2      363.68      383.15     14.94 o 
   6   5  -2     2432.28     2444.27     82.95 o 
   7   5  -2     2604.79     2453.00     61.89 o 
   8   5  -2       92.16       95.20     15.80 o 
   9   5  -2      524.70      525.51     16.67 o 
  10   5  -2     1945.78     1964.55     28.79 o 
  11   5  -2     3683.69     3798.91     67.98 o 
  12   5  -2      640.33      620.00     14.95 o 
  13   5  -2      204.95      214.28     14.64 o 
  14   5  -2      379.82      401.68     15.40 o 
  15   5  -2     2315.18     2421.68     32.60 o 
  16   5  -2      161.35      161.41     14.57 o 
  17   5  -2     1457.82     1465.48     26.33 o 
  18   5  -2      307.83      329.87     22.04 o 
  19   5  -2      213.03      259.61     19.11 o 
  20   5  -2      218.97      208.09     19.41 o 
  21   5  -2      740.66      720.73     19.93 o 
  22   5  -2      220.06      189.84     22.46 o 
   0   6  -2      861.47      837.61     28.65 o 
   1   6  -2      175.13      175.21     19.78 o 
   2   6  -2       30.10       16.21     22.91 o 
   3   6  -2      220.06      246.04     19.64 o 
   4   6  -2     2220.23     2253.59     64.83 o 
   5   6  -2      537.68      530.62     19.39 o 
   6   6  -2      634.72      632.23     28.07 o 
   7   6  -2      343.21      338.56     16.92 o 
   8   6  -2     2183.48     2192.08     41.20 o 
   9   6  -2      173.20      160.42     13.96 o 
  10   6  -2      474.46      479.47     14.75 o 
  11   6  -2        7.59        6.35     12.72 o 
  12   6  -2     1472.06     1486.17     26.23 o 
  13   6  -2     1639.90     1636.53     34.01 o 
  14   6  -2      134.66      122.82     14.16 o 
  15   6  -2       20.32       13.71     15.74 o 
  16   6  -2     2388.38     2422.43     52.58 o 
  17   6  -2      465.82      467.68     17.65 o 
  18   6  -2      187.67      191.49     17.94 o 
  19   6  -2      532.14      521.16     23.30 o 
  20   6  -2      917.02      969.89     23.86 o 
  21   6  -2      276.96      280.37     18.64 o 
   1   7  -2      677.98      697.39     29.04 o 
   2   7  -2      118.69      112.71     18.22 o 
   3   7  -2      201.36      203.02     20.78 o 
   4   7  -2      304.87      314.48     20.87 o 
   5   7  -2      161.26      141.80     14.67 o 
   6   7  -2     1564.43     1662.67     30.33 o 
   7   7  -2       84.39       82.10     14.87 o 
   8   7  -2     1131.08     1079.16     21.31 o 
   9   7  -2      189.61      172.14     16.76 o 
  10   7  -2      408.18      444.50     19.65 o 
  11   7  -2       65.20       74.80     14.48 o 
  12   7  -2      709.04      708.95     16.45 o 
  13   7  -2       31.20       25.53     14.46 o 
  14   7  -2     3146.98     3076.37     63.81 o 
  15   7  -2        0.65        7.61     16.17 o 
  16   7  -2      379.93      404.51     18.10 o 
  17   7  -2       21.37       -0.30     18.88 o 
  18   7  -2     2773.54     2829.04     79.02 o 
  19   7  -2       58.84       50.17     25.94 o 
  20   7  -2        5.35       26.58     31.92 o 
   0   8  -2       42.98       47.72     24.24 o 
   1   8  -2       19.78        9.02     20.30 o 
   2   8  -2      190.66      202.64     21.18 o 
   3   8  -2      313.95      308.79     17.49 o 
   4   8  -2     1052.82     1102.23     27.44 o 
   5   8  -2       99.23      118.36     16.91 o 
   6   8  -2      568.42      552.33     18.20 o 
   7   8  -2       59.13       51.71     16.38 o 
   8   8  -2      878.02      940.91     20.56 o 
   9   8  -2      887.41      924.58     23.32 o 
  10   8  -2      613.75      619.25     16.96 o 
  11   8  -2      238.75      242.17     15.80 o 
  12   8  -2      938.67     1011.44     35.21 o 
  13   8  -2      718.96      787.33     25.47 o 
  14   8  -2      146.51      128.95     17.22 o 
  15   8  -2      589.49      569.18     18.82 o 
  16   8  -2     2711.95     2957.26    101.20 o 
  17   8  -2      768.77      759.36     26.41 o 
  18   8  -2       32.33       35.92     18.82 o 
   1   9  -2       83.35       84.43     23.27 o 
   2   9  -2      866.90      963.10     46.86 o 
   3   9  -2      628.28      687.01     27.50 o 
   4   9  -2       20.66       25.09     15.89 o 
   5   9  -2      352.06      330.66     16.40 o 
   6   9  -2     1266.66     1233.40     54.44 o 
   7   9  -2      661.70      662.13     24.13 o 
   8   9  -2       28.29       35.82     17.62 o 
   9   9  -2      594.39      617.02     20.51 o 
  10   9  -2      113.64      127.59     17.80 o 
  11   9  -2      788.34      819.85     21.42 o 
  12   9  -2       28.60        7.73     18.80 o 
  13   9  -2      299.14      326.92     22.34 o 
  14   9  -2      303.41      267.81     23.15 o 
  15   9  -2     1099.04     1095.64     31.82 o 
  16   9  -2       22.90       72.97     40.99 o 
   0  10  -2      213.00      259.36     33.83 o 
   1  10  -2     1177.92     1224.11     47.75 o 
   2  10  -2       34.27       26.12     25.44 o 
   3  10  -2      425.42      442.85     19.90 o 
   4  10  -2      275.31      267.46     18.69 o 
   5  10  -2     1405.04     1410.72     47.55 o 
   6  10  -2      142.58      131.60     18.58 o 
   7  10  -2     1224.00     1190.83     43.14 o 
   8  10  -2       48.46       29.64     17.50 o 
   9  10  -2      552.32      567.87     23.34 o 
  10  10  -2      211.14      225.63     20.49 o 
  11  10  -2      171.34      165.25     23.73 o 
  12  10  -2        0.34        7.69     25.67 o 
  13  10  -2      447.18      546.49     56.54 o 
   1  11  -2      470.44      430.30     28.43 o 
   2  11  -2       84.67      121.55     21.68 o 
   3  11  -2      776.42      710.30     25.93 o 
   4  11  -2      298.77      330.87     46.06 o 
   5  11  -2      714.68      690.07     26.91 o 
   6  11  -2       78.37      110.11     23.49 o 
   7  11  -2      359.47      332.80     71.20 o 
   8  11  -2      339.03      317.94     69.14 o 
   2   0  -1    11167.49    11021.80    103.71 o 
   4   0  -1     5134.92     4712.30     90.74 o 
   6   0  -1      495.11      530.21     27.06 o 
   8   0  -1     4627.80     4322.53     45.11 o 
  10   0  -1     5740.70     5644.68     47.61 o 
  12   0  -1     3762.82     3895.05     37.60 o 
  14   0  -1     3802.03     3958.21     46.89 o 
  16   0  -1     1242.20     1254.87     29.47 o 
  18   0  -1     2597.09     2533.14     42.08 o 
  20   0  -1      438.27      420.70     32.37 o 
  22   0  -1     3108.39     3195.93     43.03 o 
  24   0  -1       94.60      101.17     28.66 o 
   0   1  -1    13916.92    14077.26    127.38 o 
   1   1  -1      984.47      963.44     32.03 o 
   2   1  -1     3005.01     3110.34     37.59 o 
   3   1  -1     2611.55     2797.98     61.01 o 
   4   1  -1      129.33      132.61     15.97 o 
   5   1  -1     2128.93     2057.17     44.97 o 
   6   1  -1     1881.68     1961.58     21.44 o 
   7   1  -1     2410.71     2437.88     77.94 o 
   8   1  -1     5877.03     6237.03     90.76 o 
   9   1  -1     3694.14     3553.62     26.89 o 
  10   1  -1      542.32      534.38     15.79 o 
  11   1  -1      499.47      570.96     16.39 o 
  12   1  -1     6206.03     6358.57     85.19 o 
  13   1  -1     2902.13     2962.72     32.46 o 
  14   1  -1      160.03      162.84     18.36 o 
  15   1  -1       45.04       45.52     17.63 o 
  16   1  -1     2522.29     2560.49     22.69 o 
  17   1  -1     2624.88     2665.19     21.17 o 
  18   1  -1      274.30      261.56     14.17 o 
  19   1  -1      218.92      208.42     17.10 o 
  20   1  -1     2738.36     2664.00     26.16 o 
  21   1  -1      562.03      556.53     16.83 o 
  22   1  -1       76.04       66.02     17.90 o 
  23   1  -1      547.27      589.98     35.24 o 
  24   1  -1      768.39      701.35     25.51 o 
  25   1  -1       18.73        9.29     20.07 o 
   1   2  -1     1144.87     1094.04     50.50 o 
   2   2  -1     1887.63     1827.99     29.33 o 
   3   2  -1      149.84      144.00     15.69 o 
   4   2  -1      831.68      811.03     18.65 o 
   5   2  -1      980.33      967.34     31.53 o 
   6   2  -1     2149.48     2112.68     30.45 o 
   7   2  -1     6854.10     6866.16    189.17 o 
   8   2  -1     3894.66     4037.32    137.33 o 
   9   2  -1      941.15     1013.34     20.65 o 
  10   2  -1     3996.83     4111.52     74.00 o 
  11   2  -1     3531.68     3508.11    106.00 o 
  12   2  -1      500.52      489.78     14.63 o 
  13   2  -1     1834.79     1756.66     21.51 o 
  14   2  -1     1043.15     1032.78     18.62 o 
  15   2  -1     4940.56     5183.39     30.65 o 
  16   2  -1      179.08      160.64     15.27 o 
  17   2  -1     1270.62     1222.23     22.98 o 
  18   2  -1      843.02      886.13     21.01 o 
  19   2  -1     1745.06     1821.89     21.19 o 
  20   2  -1       22.30       -2.71     17.70 o 
  21   2  -1     1577.27     1574.77     43.41 o 
  22   2  -1      600.52      569.75     20.67 o 
  23   2  -1      432.90      396.73     20.20 o 
  24   2  -1       82.45       55.46     26.75 o 
  25   2  -1      890.07      808.43     31.12 o 
   0   3  -1     6829.81     6861.26     71.52 o 
   1   3  -1     2952.58     2976.75     89.14 o 
   2   3  -1       74.04       60.52     19.82 o 
   3   3  -1     1932.41     1890.76     46.97 o 
   4   3  -1     1142.78      997.50     19.80 o 
   5   3  -1      866.70      827.19     16.87 o 
   6   3  -1     1299.42     1302.42     20.10 o 
   7   3  -1     1225.95     1194.77     18.33 o 
   8   3  -1     1106.45     1102.23     27.60 o 
   9   3  -1     2774.75     2682.34     21.13 o 
  10   3  -1      366.12      364.02     14.63 o 
  11   3  -1     1481.15     1394.84     21.40 o 
  12   3  -1       17.60       20.10     13.17 o 
  13   3  -1     2079.40     2113.68     38.98 o 
  14   3  -1       89.84      101.94     16.51 o 
  15   3  -1     2642.28     2710.09     25.32 o 
  16   3  -1      218.49      217.46     14.11 o 
  17   3  -1     1715.31     1753.73     32.27 o 
  18   3  -1      317.41      313.15     17.58 o 
  19   3  -1     1414.23     1410.06     19.92 o 
  20   3  -1        8.81       16.30     14.18 o 
  21   3  -1     1128.06     1163.42     24.70 o 
  22   3  -1      220.68      209.69     19.88 o 
  23   3  -1      895.49      917.73     21.56 o 
  24   3  -1        9.92       35.35     20.43 o 
   1   4  -1     6595.35     6665.14     92.65 o 
   2   4  -1     1359.28     1427.18     28.81 o 
   3   4  -1     3909.59     3758.88     32.48 o 
   4   4  -1       45.87       62.02     14.87 o 
   5   4  -1     1960.25     1741.02     33.25 o 
   6   4  -1      327.33      339.34     14.73 o 
   7   4  -1     2755.37     2660.42     47.83 o 
   8   4  -1      148.08      113.71     15.64 o 
   9   4  -1      669.56      609.00     14.46 o 
  10   4  -1     1326.08     1307.33     17.95 o 
  11   4  -1     1723.81     1676.39     34.59 o 
  12   4  -1       66.53       58.58     13.60 o 
  13   4  -1      721.91      747.87     15.21 o 
  14   4  -1     1897.30     1951.52     27.36 o 
  15   4  -1      479.58      538.17     26.27 o 
  16   4  -1       38.33       55.19     13.18 o 
  17   4  -1      302.11      340.95     17.32 o 
  18   4  -1      739.27      770.27     17.29 o 
  19   4  -1      192.98      195.86     14.72 o 
  20   4  -1      123.10       94.80     19.35 o 
  21   4  -1      238.37      233.56     21.05 o 
  22   4  -1      315.91      330.01     17.42 o 
  23   4  -1      714.05      691.62     26.05 o 
  24   4  -1      109.04      111.28     19.69 o 
   0   5  -1     1381.95     1273.74     32.69 o 
   1   5  -1     7426.31     7737.26     58.06 o 
   2   5  -1      187.13      206.34     18.00 o 
   3   5  -1     4120.88     3991.83     30.66 o 
   4   5  -1     1800.91     1700.81     37.37 o 
   5   5  -1      682.82      647.08     16.12 o 
   6   5  -1      127.63      129.51     13.04 o 
   7   5  -1     3292.68     3119.30     40.68 o 
   8   5  -1     1964.66     1830.83     27.00 o 
   9   5  -1     1035.61     1018.05     16.06 o 
  10   5  -1      570.52      558.97     15.53 o 
  11   5  -1     1220.10     1259.13     17.83 o 
  12   5  -1     1102.48     1089.24     22.03 o 
  13   5  -1       41.00       38.54     12.97 o 
  14   5  -1       37.76       44.46     13.48 o 
  15   5  -1      244.03      245.44     14.35 o 
  16   5  -1      912.06      953.62     18.63 o 
  17   5  -1        2.52        5.54     13.31 o 
  18   5  -1      181.06      181.45     16.57 o 
  19   5  -1        8.86       -0.24     17.77 o 
  20   5  -1      540.98      532.27     20.21 o 
  21   5  -1      308.98      252.61     17.68 o 
  22   5  -1        5.71      -22.19     22.19 o 
  23   5  -1       66.51       75.23     24.51 o 
   1   6  -1     1593.60     1667.39     21.70 o 
   2   6  -1     4671.00     4509.17     33.35 o 
   3   6  -1      435.67      438.94     15.82 o 
   4   6  -1      201.76      184.86     15.22 o 
   5   6  -1     1991.44     1914.36     48.11 o 
   6   6  -1     5448.61     5428.25    114.56 o 
   7   6  -1       46.19       55.97     17.93 o 
   8   6  -1      141.00      126.28     16.57 o 
   9   6  -1     4027.35     3918.51     65.17 o 
  10   6  -1     1142.63     1111.90     20.08 o 
  11   6  -1        4.28       -0.56     12.57 o 
  12   6  -1      373.80      383.67     15.02 o 
  13   6  -1      403.97      381.14     14.88 o 
  14   6  -1      864.85      892.51     15.86 o 
  15   6  -1       63.77       55.35     13.34 o 
  16   6  -1      178.56      178.43     14.30 o 
  17   6  -1       79.75       80.78     15.90 o 
  18   6  -1      318.60      302.94     18.43 o 
  19   6  -1      136.16      152.53     15.97 o 
  20   6  -1       85.23       60.90     18.59 o 
  21   6  -1        9.40       33.94     21.79 o 
  22   6  -1      349.81      364.25     29.61 o 
   0   7  -1     4899.16     4996.30     50.54 o 
   1   7  -1      207.03      204.03     18.52 o 
   2   7  -1      574.78      575.08     19.85 o 
   3   7  -1      159.63      160.89     20.16 o 
   4   7  -1     5814.38     5850.91    158.89 o 
   5   7  -1       50.15       45.93     13.92 o 
   6   7  -1      205.75      193.00     16.12 o 
   7   7  -1      293.63      277.60     17.82 o 
   8   7  -1     2608.09     2586.69     35.96 o 
   9   7  -1      347.77      332.85     16.29 o 
  10   7  -1      371.52      376.45     18.77 o 
  11   7  -1       79.98      115.27     17.03 o 
  12   7  -1      732.81      751.29     22.65 o 
  13   7  -1       30.39       20.21     18.32 o 
  14   7  -1      394.86      385.99     18.81 o 
  15   7  -1      107.88      113.48     14.01 o 
  16   7  -1      777.32      832.80     21.55 o 
  17   7  -1       21.05       25.84     15.37 o 
  18   7  -1       79.64       43.50     20.24 o 
  19   7  -1       21.22       21.71     18.02 o 
  20   7  -1      260.11      267.16     20.74 o 
   1   8  -1     2144.54     2223.86     24.31 o 
   2   8  -1     2213.02     2367.45     42.33 o 
   3   8  -1      258.17      277.20     22.03 o 
   4   8  -1      200.03      197.50     13.49 o 
   5   8  -1     2554.69     2506.82     93.12 o 
   6   8  -1     1916.04     1906.16     20.82 o 
   7   8  -1       21.73       13.12     16.88 o 
   8   8  -1      179.29      171.11     16.10 o 
   9   8  -1     1681.63     1734.92     46.92 o 
  10   8  -1      453.19      473.70     21.42 o 
  11   8  -1       59.43       55.91     17.90 o 
  12   8  -1       30.59       14.22     17.97 o 
  13   8  -1     1110.94     1088.88     29.91 o 
  14   8  -1      808.63      810.39     20.60 o 
  15   8  -1        5.03       12.56     19.38 o 
  16   8  -1      105.81      125.56     25.74 o 
  17   8  -1       39.54       26.18     22.98 o 
  18   8  -1      313.06      313.93     21.76 o 
  19   8  -1       15.58       92.45     24.66 o 
   0   9  -1      447.12      456.93     25.97 o 
   1   9  -1     1364.57     1471.11     25.24 o 
   2   9  -1       54.50       73.97     18.33 o 
   3   9  -1     1744.42     1761.11     63.37 o 
   4   9  -1      509.00      522.88     20.91 o 
   5   9  -1      313.73      320.12     17.30 o 
   6   9  -1      336.16      327.30     17.13 o 
   7   9  -1     2363.13     2368.62     91.74 o 
   8   9  -1      197.72      228.27     23.63 o 
   9   9  -1      153.87      165.14     15.30 o 
  10   9  -1      382.91      382.73     23.16 o 
  11   9  -1     1343.60     1347.83     39.31 o 
  12   9  -1      308.14      292.19     20.27 o 
  13   9  -1        6.05        1.31     19.08 o 
  14   9  -1      155.03      153.81     19.05 o 
  15   9  -1      109.32       85.56     22.49 o 
  16   9  -1      538.04      526.40     23.66 o 
  17   9  -1       92.14      150.31     77.93 o 
   1  10  -1     1011.08     1033.14     19.07 o 
   2  10  -1      176.98      196.25     18.62 o 
   3  10  -1     1285.93     1306.42     30.81 o 
   4  10  -1       52.55       60.23     19.22 o 
   5  10  -1      928.01      952.72     34.31 o 
   6  10  -1       74.77       76.70     19.17 o 
   7  10  -1      913.82      964.60     28.35 o 
   8  10  -1       34.50       15.54     20.80 o 
   9  10  -1      565.13      553.02     22.34 o 
  10  10  -1       85.77       94.47     22.95 o 
  11  10  -1      236.80      260.90     22.01 o 
  12  10  -1      108.33      110.04     20.30 o 
  13  10  -1      113.33      101.02     21.96 o 
  14  10  -1      272.18      286.57     28.49 o 
   0  11  -1     1037.35     1048.52     31.96 o 
   1  11  -1      397.90      387.70     29.14 o 
   2  11  -1       16.29       14.72     20.49 o 
   3  11  -1      312.89      319.72     23.73 o 
   4  11  -1      314.96      352.28     22.94 o 
   5  11  -1      890.31      924.42     26.27 o 
   6  11  -1       98.33       87.36     22.02 o 
   7  11  -1      172.50      190.36     24.07 o 
   8  11  -1       86.19       88.25     26.65 o 
   9  11  -1      530.58      540.71     31.64 o 
  10  11  -1       33.56       48.96     24.14 o 
   1  12  -1       38.54       79.06     59.62 o 
   4   0   0    30596.64    33623.52    210.77 o 
   6   0   0    12455.86    13106.76    111.47 o 
   8   0   0    29430.27    31814.35   1117.37 o 
  10   0   0       88.30      107.10     29.51 o 
  12   0   0     4734.22     4966.65    213.04 o 
  14   0   0     1839.63     1879.78     66.03 o 
  16   0   0      152.22      152.29     30.52 o 
  18   0   0        1.22        6.93     18.79 o 
  20   0   0      783.32      785.69     24.56 o 
  22   0   0      186.36      200.66     35.58 o 
  24   0   0      197.88      189.48     36.57 o 
   1   1   0    12411.49    10988.38    613.27 o 
   3   1   0     1283.67     1250.53     28.54 o 
   4   1   0      714.14      649.32     23.62 o 
   5   1   0     6965.12     6810.79     77.49 o 
   6   1   0     7303.19     7445.44    145.38 o 
   7   1   0     6660.45     6906.80     82.99 o 
   8   1   0       17.84        6.33     16.30 o 
   9   1   0     2708.10     2826.51     25.98 o 
  10   1   0    20619.80    22310.79    264.62 o 
  11   1   0      282.33      288.32     16.19 o 
  12   1   0      779.97      798.60     18.20 o 
  13   1   0     1471.78     1529.34     28.98 o 
  14   1   0     1694.40     1682.20     29.53 o 
  15   1   0       39.98       44.68     19.66 o 
  16   1   0      244.34      257.48     16.71 o 
  17   1   0      457.84      445.08     16.73 o 
  18   1   0      446.82      449.37     15.16 o 
  19   1   0      612.85      622.97     18.31 o 
  20   1   0        8.94        9.68     16.14 o 
  21   1   0       17.57        8.02     18.75 o 
  22   1   0      865.49      844.50     20.71 o 
  23   1   0       33.55       47.11     20.07 o 
  24   1   0      288.31      276.42     20.84 o 
  25   1   0        1.08       46.45     32.41 o 
   0   2   0     1533.30     1695.35     43.59 o 
   1   2   0     5309.27     5091.68     46.26 o 
   2   2   0     2332.66     2176.06     29.21 o 
   3   2   0     4517.52     4302.03     59.20 o 
   4   2   0      455.22      481.85     19.49 o 
   5   2   0      721.06      716.09     18.60 o 
   6   2   0     2693.93     2639.12     40.02 o 
   7   2   0     2245.73     2031.02     24.51 o 
   8   2   0     3680.30     3698.63     27.22 o 
   9   2   0     9694.24    10352.34    120.09 o 
  10   2   0       21.11       31.22     17.47 o 
  11   2   0     5674.05     5672.63     36.63 o 
  12   2   0     1991.18     1997.53     19.88 o 
  13   2   0       26.55       35.20     13.75 o 
  14   2   0      232.96      249.09     18.86 o 
  15   2   0      544.29      604.13     18.28 o 
  16   2   0     2431.93     2476.99     30.61 o 
  17   2   0     1579.29     1637.58     24.45 o 
  18   2   0      238.60      253.70     15.07 o 
  19   2   0       32.01       40.10     19.65 o 
  20   2   0     2110.76     2118.67     24.56 o 
  21   2   0     1258.64     1199.06     19.38 o 
  22   2   0       31.85       56.62     20.39 o 
  23   2   0      101.49       90.29     17.83 o 
  24   2   0      542.90      543.04     24.90 o 
  25   2   0      317.82      305.68     20.87 o 
   1   3   0    19825.30    20854.78     73.79 o 
   2   3   0     5288.48     4913.63     69.69 o 
   3   3   0     1148.95     1129.26     19.98 o 
   4   3   0     6888.41     6681.24     68.03 o 
   5   3   0     7303.81     6959.43    232.36 o 
   6   3   0     1274.40     1232.60     20.84 o 
   7   3   0     3429.99     3475.44     57.62 o 
   8   3   0        9.34        0.63     15.67 o 
   9   3   0     1589.99     1498.08     18.92 o 
  10   3   0      411.25      404.18     15.27 o 
  11   3   0     1489.84     1512.25     22.31 o 
  12   3   0     1682.16     1688.86     32.42 o 
  13   3   0     2967.36     3162.93     29.21 o 
  14   3   0     1464.48     1438.79     23.91 o 
  15   3   0     1200.33     1178.07     18.49 o 
  16   3   0        4.23       -0.07     15.37 o 
  17   3   0       38.69       54.84     15.68 o 
  18   3   0     1557.94     1621.09     45.80 o 
  19   3   0     2124.48     2194.85     24.87 o 
  20   3   0      225.23      196.74     16.79 o 
  21   3   0      618.12      632.83     20.61 o 
  22   3   0      132.72      147.14     25.33 o 
  23   3   0     1360.46     1326.53     29.72 o 
  24   3   0      221.69      181.11     24.48 o 
  25   3   0      157.83      161.61     45.06 o 
   0   4   0     8768.28     8915.92    218.86 o 
   1   4   0    17136.06    18229.97    171.87 o 
   2   4   0     4061.97     4099.18     32.14 o 
   3   4   0     3245.62     3309.65     66.11 o 
   4   4   0      443.69      409.96     14.69 o 
   5   4   0     6440.31     6205.69     88.06 o 
   6   4   0      331.32      294.69     17.55 o 
   7   4   0     4308.31     4134.92     78.00 o 
   8   4   0     1303.06     1264.90     18.93 o 
   9   4   0     8805.20     8237.33    121.00 o 
  10   4   0      494.11      489.50     12.93 o 
  11   4   0     1968.11     1913.24     32.75 o 
  12   4   0     1083.56     1114.06     18.28 o 
  13   4   0     2452.89     2422.52     43.71 o 
  14   4   0      699.60      722.66     17.23 o 
  15   4   0     2735.49     2558.07    172.08 o 
  16   4   0      233.50      239.69     15.44 o 
  17   4   0      506.59      541.59     22.42 o 
  18   4   0      355.78      368.15     17.45 o 
  19   4   0     1331.18     1335.87     18.80 o 
  20   4   0       59.26       77.77     17.91 o 
  21   4   0      229.11      262.28     19.63 o 
  22   4   0      322.32      296.57     18.71 o 
  23   4   0      419.44      436.13     19.48 o 
  24   4   0       20.78      -16.19     18.41 o 
   1   5   0     2560.18     2720.23     26.60 o 
   2   5   0     8354.50     8517.25     75.58 o 
   3   5   0     5463.65     5505.08    116.83 o 
   4   5   0      256.80      305.19     13.00 o 
   5   5   0     3052.64     3033.23     70.30 o 
   6   5   0     6227.92     6110.84    133.21 o 
   7   5   0      849.12      783.83     21.04 o 
   8   5   0      549.85      528.46     15.13 o 
   9   5   0     1495.30     1529.28     29.40 o 
  10   5   0     4690.03     4638.04     49.23 o 
  11   5   0     1887.36     1816.63     18.65 o 
  12   5   0      358.58      362.79     14.74 o 
  13   5   0      210.53      205.14     13.92 o 
  14   5   0     1550.52     1562.71     22.17 o 
  15   5   0     1823.97     1828.25     37.91 o 
  16   5   0      347.46      384.19     25.86 o 
  17   5   0     1740.43     1806.50     20.99 o 
  18   5   0      443.89      450.76     19.15 o 
  19   5   0      123.98      111.42     20.55 o 
  20   5   0       68.27       84.00     20.65 o 
  21   5   0      846.46      834.57     22.21 o 
  22   5   0      542.21      557.98     19.75 o 
  23   5   0      198.38      196.96     18.78 o 
   0   6   0     1424.33     1319.86     27.66 o 
   1   6   0      128.15      123.93     14.98 o 
   2   6   0       24.65       18.57     14.45 o 
   3   6   0     2602.82     2606.26     62.82 o 
   4   6   0     4758.88     4758.23     63.00 o 
   5   6   0      116.87       98.30     11.35 o 
   6   6   0     1080.63     1061.23     23.80 o 
   7   6   0     1146.05     1081.05     24.65 o 
   8   6   0     3998.22     3991.48    100.34 o 
   9   6   0       37.68       28.09     15.42 o 
  10   6   0      699.44      687.26     21.70 o 
  11   6   0      177.85      200.34     16.40 o 
  12   6   0     2600.58     2588.54     65.44 o 
  13   6   0     1256.32     1277.37     27.33 o 
  14   6   0      371.31      392.51     17.43 o 
  15   6   0      967.32      971.71     17.65 o 
  16   6   0     3340.15     3409.59     76.54 o 
  17   6   0      247.93      236.75     14.03 o 
  18   6   0      232.70      234.10     19.63 o 
  19   6   0     1036.83     1072.96     22.83 o 
  20   6   0     1941.77     1989.49     40.99 o 
  21   6   0        4.43       -1.25     18.37 o 
  22   6   0       36.82       59.31     17.87 o 
   1   7   0      533.51      573.93     21.38 o 
   2   7   0       11.23       10.78     19.47 o 
   3   7   0        0.41       -6.98     12.95 o 
   4   7   0      784.94      785.83     18.35 o 
   5   7   0       75.56       38.29     14.89 o 
   6   7   0     3323.07     3289.62     84.60 o 
   7   7   0      835.77      822.25     22.91 o 
   8   7   0     1553.22     1545.76     40.61 o 
   9   7   0      469.82      488.37     20.11 o 
  10   7   0      721.96      738.12     28.70 o 
  11   7   0      266.54      271.70     15.19 o 
  12   7   0      347.15      374.08     22.11 o 
  13   7   0       84.00       83.43     16.27 o 
  14   7   0     5461.25     5548.37     98.73 o 
  15   7   0       37.57       33.43     17.38 o 
  16   7   0      206.25      252.32     22.56 o 
  17   7   0      170.78      181.60     23.60 o 
  18   7   0     2984.59     3183.26     70.02 o 
  19   7   0       32.08       21.26     19.19 o 
  20   7   0       67.39       68.15     18.08 o 
  21   7   0        0.08       95.27     35.34 o 
   0   8   0      501.82      508.01     24.22 o 
   1   8   0        4.91       -5.63     16.33 o 
   2   8   0        0.09       -6.29     12.75 o 
   3   8   0       11.02       19.28     12.85 o 
   4   8   0     3283.57     3247.64     52.83 o 
   5   8   0       62.15       77.99     12.27 o 
   6   8   0        0.86        4.48     13.06 o 
   7   8   0        3.89       22.31     15.23 o 
   8   8   0      701.85      730.54     18.24 o 
   9   8   0      645.29      637.82     26.63 o 
  10   8   0       31.68       46.23     14.27 o 
  11   8   0      117.12      113.49     16.97 o 
  12   8   0      633.10      640.71     21.06 o 
  13   8   0     1436.04     1429.47     52.38 o 
  14   8   0       15.32       23.18     22.11 o 
  15   8   0      115.18      120.61     20.47 o 
  16   8   0     2457.80     2521.18     64.86 o 
  17   8   0     1106.56     1204.09     33.84 o 
  18   8   0       53.69       46.46     27.40 o 
  19   8   0      282.05      279.72     21.54 o 
   1   9   0        3.40       17.15     17.62 o 
   2   9   0     1233.03     1309.21     22.50 o 
   3   9   0      799.74      824.11     20.59 o 
   4   9   0       32.70       31.48     15.05 o 
   5   9   0      306.64      301.82     17.42 o 
   6   9   0     1928.48     1967.97     47.16 o 
   7   9   0     1353.87     1323.01     40.02 o 
   8   9   0      112.10      103.84     15.24 o 
   9   9   0      612.98      572.96     33.66 o 
  10   9   0      185.56      170.27     15.82 o 
  11   9   0     1168.29     1158.06     20.55 o 
  12   9   0      157.32      151.51     20.40 o 
  13   9   0      590.05      600.97     25.60 o 
  14   9   0      478.21      453.17     19.81 o 
  15   9   0     2015.59     2038.81     26.32 o 
  16   9   0      200.93      186.40     20.53 o 
  17   9   0      745.59      748.70     24.52 o 
   0  10   0      197.48      236.71     23.80 o 
   1  10   0      844.56      782.71     25.73 o 
   2  10   0      227.76      245.74     16.73 o 
   3  10   0      341.30      304.25     17.88 o 
   4  10   0      365.10      359.41     17.73 o 
   5  10   0     2207.53     2209.28     36.00 o 
   6  10   0      620.51      633.87     33.48 o 
   7  10   0     1047.51     1001.39     22.31 o 
   8  10   0        3.49      -17.69     17.69 o 
   9  10   0      531.54      513.12     19.55 o 
  10  10   0      756.29      763.95     20.29 o 
  11  10   0      320.42      331.67     26.02 o 
  12  10   0       26.93       36.55     22.11 o 
  13  10   0      884.55      922.66     25.16 o 
  14  10   0      156.82      180.34     24.63 o 
   1  11   0      483.89      455.43     18.79 o 
   2  11   0       68.05       87.55     20.55 o 
   3  11   0      776.26      707.17     18.75 o 
   4  11   0       80.15       83.13     23.28 o 
   5  11   0      945.16      903.01     44.16 o 
   6  11   0      116.08      128.18     22.21 o 
   7  11   0      304.75      328.37     22.80 o 
   8  11   0      256.56      272.21     21.18 o 
   9  11   0      262.21      236.88     21.22 o 
  10  11   0        7.14       10.17     26.07 o 
   0  12   0       11.71        1.65     29.24 o 
   1  12   0       98.77       69.57     16.96 o 
   2  12   0       52.07       61.91     16.05 o 
   3  12   0      893.38      929.24     63.75 o 
   4  12   0      148.81      256.81     39.04 o 
   2   0   1    11542.74    11534.55     91.05 o 
   4   0   1     5065.02     4874.20     55.43 o 
   6   0   1      516.47      503.85     24.07 o 
   8   0   1     4614.62     4523.16     59.33 o 
  10   0   1     5536.76     5526.75    177.70 o 
  12   0   1     3746.14     3845.23     34.87 o 
  14   0   1     3678.69     3785.84     43.31 o 
  16   0   1     1303.72     1282.92     30.24 o 
  18   0   1     2531.70     2502.92     55.89 o 
  20   0   1      456.49      452.93     23.48 o 
  22   0   1     3256.60     3332.22     35.89 o 
  24   0   1      100.37       98.61     28.95 o 
   0   1   1    13563.15    13360.43    126.34 o 
   1   1   1      952.30      893.86     25.45 o 
   2   1   1     3003.61     3023.52     71.08 o 
   3   1   1     2567.60     2660.35     48.78 o 
   4   1   1      142.99      132.58     16.04 o 
   5   1   1     2027.44     1969.23     25.98 o 
   6   1   1     1945.72     2020.40     24.36 o 
   7   1   1     2256.57     2327.99     49.16 o 
   8   1   1     6047.36     6001.51    116.92 o 
   9   1   1     3819.71     3692.01     64.23 o 
  10   1   1      560.79      555.91     15.97 o 
  11   1   1      439.99      494.83     17.42 o 
  12   1   1     6468.19     6524.03     68.46 o 
  13   1   1     2980.26     3034.70     31.17 o 
  14   1   1      171.44      171.55     16.36 o 
  15   1   1       26.75       19.24     16.48 o 
  16   1   1     2445.01     2510.60     26.13 o 
  17   1   1     2685.22     2704.13     25.70 o 
  18   1   1      279.58      283.69     14.45 o 
  19   1   1      213.46      215.76     20.36 o 
  20   1   1     2778.30     2830.90     41.86 o 
  21   1   1      605.71      568.85     17.89 o 
  22   1   1       83.47       83.50     20.65 o 
  23   1   1      552.81      557.28     20.57 o 
  24   1   1      677.51      654.64     23.41 o 
  25   1   1       29.79       15.20     23.79 o 
   1   2   1     1114.39     1055.93     34.38 o 
   2   2   1     2064.48     2068.83     73.41 o 
   3   2   1       65.32       67.51     16.82 o 
   4   2   1      832.18      837.29     21.68 o 
   5   2   1      758.73      753.11     21.98 o 
   6   2   1     2105.30     2118.89     27.50 o 
   7   2   1     7322.79     7514.92    179.91 o 
   8   2   1     3891.08     4157.17     89.00 o 
   9   2   1      723.67      770.31     30.87 o 
  10   2   1     3807.24     3961.62     88.56 o 
  11   2   1     3788.61     3794.57     55.49 o 
  12   2   1      502.51      506.91     15.72 o 
  13   2   1     1900.63     1844.26     28.40 o 
  14   2   1     1048.43     1078.88     21.25 o 
  15   2   1     5081.16     5300.96     55.36 o 
  16   2   1      185.96      183.94     16.51 o 
  17   2   1     1202.20     1185.33     25.57 o 
  18   2   1      817.80      862.95     30.63 o 
  19   2   1     1772.67     1819.57     48.32 o 
  20   2   1       22.92       15.57     17.54 o 
  21   2   1     1588.11     1662.29     25.30 o 
  22   2   1      634.59      633.96     19.33 o 
  23   2   1      460.93      476.23     18.84 o 
  24   2   1       84.26       38.52     29.33 o 
  25   2   1      864.31      839.15     29.77 o 
   0   3   1     6461.48     6721.12    515.63 o 
   1   3   1     3211.14     3215.30     94.81 o 
   2   3   1       76.43       69.35     16.79 o 
   3   3   1     2203.54     2194.67     26.56 o 
   4   3   1     1075.35      964.06     25.87 o 
   5   3   1      842.02      856.06     28.66 o 
   6   3   1     1253.15     1165.98     93.20 o 
   7   3   1     1204.88     1201.85     23.97 o 
   8   3   1     1021.10     1030.61     19.98 o 
   9   3   1     2844.70     2705.25     39.91 o 
  10   3   1      349.54      344.92     16.45 o 
  11   3   1     1408.50     1355.73     18.52 o 
  12   3   1       24.10       33.88     15.82 o 
  13   3   1     2118.05     2150.81     36.81 o 
  14   3   1       84.53       97.77     17.65 o 
  15   3   1     2470.91     2446.12     21.32 o 
  16   3   1      226.00      257.55     17.81 o 
  17   3   1     1828.54     1881.82     39.50 o 
  18   3   1      317.12      311.68     24.06 o 
  19   3   1     1344.33     1309.75     23.69 o 
  20   3   1        8.96        8.98     16.16 o 
  21   3   1     1240.55     1316.08     33.16 o 
  22   3   1      221.85      196.12     25.80 o 
  23   3   1      869.10      934.20     25.90 o 
  24   3   1       11.51       -3.38     20.68 o 
   1   4   1     6232.14     6280.98    194.60 o 
   2   4   1     1478.12     1505.62     43.55 o 
   3   4   1     3828.91     3651.91     71.19 o 
   4   4   1       49.61       73.47     15.40 o 
   5   4   1     1797.41     1626.82     30.97 o 
   6   4   1      379.15      402.18     16.25 o 
   7   4   1     2898.67     2948.43     64.09 o 
   8   4   1      168.06      146.07     18.68 o 
   9   4   1      667.68      601.96     22.99 o 
  10   4   1     1427.22     1372.54     17.70 o 
  11   4   1     1739.19     1637.29     18.31 o 
  12   4   1       67.39       63.94     16.61 o 
  13   4   1      744.46      741.85     17.37 o 
  14   4   1     1893.19     1906.06     20.50 o 
  15   4   1      547.08      551.54     18.36 o 
  16   4   1       39.53       23.32     13.49 o 
  17   4   1      235.88      224.54     16.28 o 
  18   4   1      727.10      756.80     21.63 o 
  19   4   1      202.78      190.89     19.64 o 
  20   4   1      123.52       93.24     20.95 o 
  21   4   1      216.02      196.45     20.94 o 
  22   4   1      313.97      283.33     20.11 o 
  23   4   1      754.46      695.92     25.75 o 
  24   4   1      108.79      211.84     60.42 o 
   0   5   1     1673.01     1559.63     31.90 o 
   1   5   1     7399.20     7532.77    239.15 o 
   2   5   1      190.60      201.46     13.74 o 
   3   5   1     4138.66     3917.90     46.92 o 
   4   5   1     1604.29     1498.95     25.45 o 
   5   5   1      596.88      577.13     16.05 o 
   6   5   1      130.03      131.24     12.72 o 
   7   5   1     3319.96     3223.83     77.64 o 
   8   5   1     2058.04     1955.66     65.19 o 
   9   5   1      858.32      837.97     17.52 o 
  10   5   1      592.22      610.53     19.76 o 
  11   5   1     1148.09     1212.28     31.45 o 
  12   5   1     1136.87     1136.90     31.60 o 
  13   5   1       32.10       29.79     14.20 o 
  14   5   1       41.27       38.64     12.97 o 
  15   5   1      158.27      163.01     16.00 o 
  16   5   1      954.25      984.57     20.45 o 
  17   5   1        9.39       13.13     15.99 o 
  18   5   1      187.05      189.48     16.37 o 
  19   5   1        5.81        4.35     22.25 o 
  20   5   1      565.23      574.04     21.94 o 
  21   5   1      358.65      321.92     21.75 o 
  22   5   1        8.48       39.01     21.71 o 
  23   5   1       51.79       46.95     18.96 o 
   1   6   1     1500.12     1510.61     46.68 o 
   2   6   1     4622.29     4228.68    124.92 o 
   3   6   1      449.27      463.81     16.39 o 
   4   6   1      202.25      186.21     14.03 o 
   5   6   1     1927.23     1888.17     21.63 o 
   6   6   1     5366.82     5521.12     78.34 o 
   7   6   1       51.57       56.78     13.75 o 
   8   6   1      138.56      125.97     15.83 o 
   9   6   1     3995.04     4039.26     74.64 o 
  10   6   1     1101.91     1122.73     21.82 o 
  11   6   1        9.55       17.35     14.54 o 
  12   6   1      375.22      363.39     16.92 o 
  13   6   1      397.38      408.01     19.76 o 
  14   6   1      932.44      955.24     25.39 o 
  15   6   1       59.55       53.69     15.21 o 
  16   6   1      184.80      157.01     16.66 o 
  17   6   1       95.79       97.31     17.72 o 
  18   6   1      340.42      329.62     16.66 o 
  19   6   1      108.86      122.64     15.77 o 
  20   6   1       89.07       64.23     18.67 o 
  21   6   1        9.78       28.79     20.01 o 
  22   6   1      383.49      377.00     18.50 o 
   0   7   1     4783.67     4719.57    189.10 o 
   1   7   1      223.88      222.58     15.52 o 
   2   7   1      569.55      560.85     17.81 o 
   3   7   1      160.67      159.08     16.52 o 
   4   7   1     5664.46     5575.91    202.73 o 
   5   7   1       56.62       53.62     14.97 o 
   6   7   1      205.11      207.83     14.60 o 
   7   7   1      311.02      289.13     16.62 o 
   8   7   1     2691.73     2697.93     53.63 o 
   9   7   1      366.84      351.36     18.25 o 
  10   7   1      366.96      375.39     17.83 o 
  11   7   1       88.78      105.03     17.76 o 
  12   7   1      713.18      741.79     20.55 o 
  13   7   1       24.21       10.25     18.73 o 
  14   7   1      394.91      401.83     17.27 o 
  15   7   1      111.17      119.65     16.39 o 
  16   7   1      821.02      860.95     32.88 o 
  17   7   1       25.06       20.73     18.54 o 
  18   7   1       80.76       84.46     22.22 o 
  19   7   1       19.29        3.88     23.12 o 
  20   7   1      223.90      246.63     44.87 o 
   1   8   1     2248.58     2182.68     55.60 o 
   2   8   1     2120.30     2176.83     65.07 o 
   3   8   1      335.47      354.73     17.42 o 
   4   8   1      201.01      187.41     12.79 o 
   5   8   1     2641.12     2621.93     52.00 o 
   6   8   1     1894.81     1931.72     45.32 o 
   7   8   1       43.98       44.05     16.05 o 
   8   8   1      182.62      180.39     15.55 o 
   9   8   1     1712.79     1727.92     47.23 o 
  10   8   1      305.39      303.26     19.42 o 
  11   8   1       46.80       23.79     15.66 o 
  12   8   1       30.74       30.19     20.54 o 
  13   8   1     1104.94     1133.63     20.49 o 
  14   8   1      736.97      758.91     31.61 o 
  15   8   1        4.24        6.22     21.75 o 
  16   8   1      109.62      117.22     20.42 o 
  17   8   1       27.67       29.78     23.17 o 
  18   8   1      297.49      333.23     20.74 o 
  19   8   1       11.13       30.63     24.07 o 
   0   9   1      326.98      327.49     21.41 o 
   1   9   1     1447.60     1474.48     33.90 o 
   2   9   1       55.78       90.57     17.78 o 
   3   9   1     1658.84     1676.44     35.42 o 
   4   9   1      430.81      466.31     17.77 o 
   5   9   1      289.00      291.19     14.38 o 
   6   9   1      336.25      299.74     17.67 o 
   7   9   1     2397.06     2292.81     87.67 o 
   8   9   1      164.07      158.51     18.73 o 
   9   9   1      207.17      202.88     16.89 o 
  10   9   1      381.65      367.53     25.16 o 
  11   9   1     1294.30     1273.96     35.78 o 
  12   9   1      276.08      274.66     22.43 o 
  13   9   1       11.24       24.84     19.58 o 
  14   9   1      154.65      149.23     18.28 o 
  15   9   1      135.26      135.37     23.03 o 
  16   9   1      529.67      536.42     24.39 o 
  17   9   1       91.86      168.59     60.23 o 
   1  10   1      946.63      894.84     31.45 o 
   2  10   1      176.77      180.43     17.06 o 
   3  10   1     1248.80     1253.03     41.27 o 
   4  10   1       51.34       66.49     19.46 o 
   5  10   1      886.39      912.62     24.70 o 
   6  10   1       73.04       48.70     18.16 o 
   7  10   1      877.32      897.62     33.88 o 
   8  10   1       32.39       28.38     20.83 o 
   9  10   1      535.60      514.24     23.07 o 
  10  10   1       80.32       73.27     19.38 o 
  11  10   1      250.59      233.89     25.42 o 
  12  10   1      110.00       92.17     22.39 o 
  13  10   1      112.59       97.31     21.33 o 
  14  10   1      263.50      212.00     24.37 o 
   0  11   1     1067.77      920.93    193.59 o 
   1  11   1      397.76      333.91     51.24 o 
   2  11   1       16.36       16.88     16.11 o 
   3  11   1      269.14      259.49     31.88 o 
   4  11   1      348.02      359.29     44.81 o 
   5  11   1      834.85      813.70     81.94 o 
   6  11   1      101.33       86.55     26.13 o 
   7  11   1      193.74      186.65     26.20 o 
   8  11   1      101.59      104.17     23.26 o 
   9  11   1      520.33      465.55     75.48 o 
  10  11   1       34.80       41.61     26.05 o 
   1  12   1       19.62       18.00     22.50 o 
   2  12   1      348.51       27.45     22.86 o 
   2   0   2      732.77      725.20     27.49 o 
   4   0   2     7559.67     7495.96     54.82 o 
   6   0   2     4633.42     5065.79     45.25 o 
   8   0   2     7875.79     7661.72    189.47 o 
  10   0   2     2857.93     2963.01     49.40 o 
  12   0   2     6107.25     6141.95     62.75 o 
  14   0   2     1175.82     1237.91     30.14 o 
  16   0   2      151.55      151.26     23.75 o 
  18   0   2      404.63      441.26     27.37 o 
  20   0   2     1120.20     1139.77     29.55 o 
  22   0   2      121.43      121.80     25.35 o 
  24   0   2       97.15      141.68     37.46 o 
   1   1   2     8136.22     8063.74     81.36 o 
   2   1   2    14092.46    14518.67     77.96 o 
   3   1   2      511.58      480.32     21.72 o 
   4   1   2     1289.02     1262.89     25.10 o 
   5   1   2     4177.76     4176.83     51.50 o 
   6   1   2     1159.19     1144.28     23.51 o 
   7   1   2      986.37      957.95     18.35 o 
   8   1   2      572.84      581.57     16.27 o 
   9   1   2     1596.11     1541.72     20.44 o 
  10   1   2     4851.79     4801.65     45.91 o 
  11   1   2      202.35      202.47     13.26 o 
  12   1   2      693.21      709.90     15.89 o 
  13   1   2     1271.85     1269.83     20.32 o 
  14   1   2      362.41      370.61     17.23 o 
  15   1   2      155.15      139.50     16.09 o 
  16   1   2       80.95       86.28     14.38 o 
  17   1   2      307.42      313.21     14.58 o 
  18   1   2      422.39      450.01     17.09 o 
  19   1   2      226.23      213.17     17.15 o 
  20   1   2      223.02      209.38     18.02 o 
  21   1   2       26.34       28.87     17.98 o 
  22   1   2     1324.75     1277.46     24.22 o 
  23   1   2       34.49       30.37     25.07 o 
  24   1   2      149.26      122.52     22.34 o 
   0   2   2     2832.42     2759.85    119.07 o 
   1   2   2     1672.34     1548.90     44.38 o 
   2   2   2       86.02       78.13     20.42 o 
   3   2   2    11128.27    10899.19    320.53 o 
   4   2   2      189.62      199.03     16.97 o 
   5   2   2      110.61      122.52     15.77 o 
   6   2   2      134.41      135.76     15.72 o 
   7   2   2      729.72      620.65     19.74 o 
   8   2   2      775.12      745.62     21.96 o 
   9   2   2      336.20      329.43     14.71 o 
  10   2   2      280.98      280.23     16.78 o 
  11   2   2     2951.66     2947.50     47.92 o 
  12   2   2     2922.46     2930.28     52.42 o 
  13   2   2       60.04       51.92     17.90 o 
  14   2   2      349.53      350.65     16.87 o 
  15   2   2      197.30      195.15     17.14 o 
  16   2   2      885.47      864.64     18.78 o 
  17   2   2      408.06      416.27     27.51 o 
  18   2   2        0.04       11.19     17.95 o 
  19   2   2       56.30       35.61     17.75 o 
  20   2   2     1432.98     1423.69     21.50 o 
  21   2   2     1084.15     1065.64     21.92 o 
  22   2   2      164.84      130.73     25.83 o 
  23   2   2       76.22       94.68     22.41 o 
  24   2   2      193.89      163.87     22.20 o 
   1   3   2     1925.94     1793.44     27.45 o 
   2   3   2      361.48      379.23     18.61 o 
   3   3   2      169.38      130.70     15.73 o 
   4   3   2     1486.72     1514.72     76.60 o 
   5   3   2      442.63      383.08     16.78 o 
   6   3   2      408.59      395.45     15.34 o 
   7   3   2     2082.29     2077.72     29.14 o 
   8   3   2      293.82      298.30     19.72 o 
   9   3   2      719.05      669.79     21.36 o 
  10   3   2       77.86       80.33     16.15 o 
  11   3   2     1832.90     1784.68     39.31 o 
  12   3   2     1765.25     1805.19     23.21 o 
  13   3   2     2192.24     2211.62     37.85 o 
  14   3   2      809.21      779.96     17.07 o 
  15   3   2      585.43      582.95     22.05 o 
  16   3   2      368.64      378.12     15.64 o 
  17   3   2      266.53      286.47     20.72 o 
  18   3   2      789.75      769.44     18.78 o 
  19   3   2     1156.18     1131.31     20.54 o 
  20   3   2       16.94       28.74     18.00 o 
  21   3   2      506.09      524.43     23.17 o 
  22   3   2      212.16      213.93     18.51 o 
  23   3   2      794.02      817.87     30.67 o 
  24   3   2       12.61      -20.93     20.93 o 
   0   4   2     4938.43     4769.06     51.15 o 
   1   4   2     2871.39     2963.75     89.60 o 
   2   4   2     2045.55     2118.32     29.22 o 
   3   4   2     1842.35     1699.51     78.96 o 
   4   4   2      290.59      314.42     16.94 o 
   5   4   2     2849.71     2647.19     54.49 o 
   6   4   2     1439.45     1440.73     33.88 o 
   7   4   2     1013.98     1014.07     18.16 o 
   8   4   2      578.33      558.73     16.64 o 
   9   4   2     2241.16     2151.45     53.33 o 
  10   4   2      949.62      971.81     23.99 o 
  11   4   2     1228.62     1192.13     22.45 o 
  12   4   2      121.47      113.59     19.19 o 
  13   4   2     2801.67     2808.48     70.11 o 
  14   4   2     1395.04     1370.36     28.48 o 
  15   4   2      604.12      616.52     19.05 o 
  16   4   2      203.02      201.54     17.28 o 
  17   4   2      972.14     1067.21     29.60 o 
  18   4   2      272.63      253.19     16.83 o 
  19   4   2     1331.80     1325.40     21.31 o 
  20   4   2        0.89        5.65     25.06 o 
  21   4   2      809.50      794.11     24.06 o 
  22   4   2       17.44       19.31     23.39 o 
  23   4   2      683.33      641.96     25.09 o 
   1   5   2      449.26      460.49     20.95 o 
   2   5   2     4387.93     4209.54     60.44 o 
   3   5   2     2739.64     2748.37    114.88 o 
   4   5   2      700.83      720.00     24.67 o 
   5   5   2      490.31      533.67     20.38 o 
   6   5   2     2362.31     2400.01     56.65 o 
   7   5   2     2568.77     2467.81     45.07 o 
   8   5   2       88.40      107.93     15.24 o 
   9   5   2      629.94      629.78     24.50 o 
  10   5   2     1906.83     1908.90     46.60 o 
  11   5   2     3599.45     3663.51     33.57 o 
  12   5   2      631.54      634.24     22.78 o 
  13   5   2      256.31      290.48     22.86 o 
  14   5   2      404.06      408.51     33.09 o 
  15   5   2     2279.73     2376.52     60.15 o 
  16   5   2      148.44      156.76     17.92 o 
  17   5   2     1454.99     1439.55     24.19 o 
  18   5   2      260.53      258.99     23.12 o 
  19   5   2      219.74      221.68     25.66 o 
  20   5   2      202.36      156.28     22.94 o 
  21   5   2      783.66      743.59     29.90 o 
  22   5   2      240.82      219.59     22.17 o 
   0   6   2     1042.95     1028.21     29.39 o 
   1   6   2      216.58      211.20     22.66 o 
   2   6   2       28.96       12.99     21.69 o 
   3   6   2      227.50      242.23     17.44 o 
   4   6   2     2040.88     2063.65     60.69 o 
   5   6   2      600.01      607.72     18.89 o 
   6   6   2      616.97      627.68     18.73 o 
   7   6   2      327.87      293.23     16.67 o 
   8   6   2     2156.77     2242.90     42.95 o 
   9   6   2      232.91      196.40     26.64 o 
  10   6   2      474.83      486.56     19.26 o 
  11   6   2        9.25       16.47     14.09 o 
  12   6   2     1483.51     1468.43     55.03 o 
  13   6   2     1659.55     1655.21     55.53 o 
  14   6   2      121.07      124.18     17.92 o 
  15   6   2       19.37        8.39     17.33 o 
  16   6   2     2383.10     2347.48     63.20 o 
  17   6   2      444.60      486.18     23.92 o 
  18   6   2      180.00      180.32     19.21 o 
  19   6   2      537.88      543.19     25.19 o 
  20   6   2      939.68      971.92     29.02 o 
  21   6   2      266.81      280.15     21.75 o 
   1   7   2      655.45      657.59     28.51 o 
   2   7   2       43.90       38.19     16.17 o 
   3   7   2      187.42      178.57     18.48 o 
   4   7   2      306.62      298.46     17.80 o 
   5   7   2      150.32      133.37     14.75 o 
   6   7   2     1560.91     1572.20     37.77 o 
   7   7   2       81.08       75.71     14.53 o 
   8   7   2     1152.39     1102.38     32.82 o 
   9   7   2      188.62      184.39     13.89 o 
  10   7   2      435.11      449.05     20.89 o 
  11   7   2       55.79       54.72     17.22 o 
  12   7   2      708.93      712.50     21.48 o 
  13   7   2       32.72       43.75     15.81 o 
  14   7   2     3196.79     3163.83     79.60 o 
  15   7   2        2.30        3.50     18.73 o 
  16   7   2      390.30      366.37     21.35 o 
  17   7   2       20.17       23.03     20.35 o 
  18   7   2     2749.25     2807.66     87.93 o 
  19   7   2       59.44       62.99     25.55 o 
  20   7   2        5.66       28.41     27.57 o 
   0   8   2      138.91      143.45     41.90 o 
   1   8   2       42.12       39.47     16.46 o 
   2   8   2      191.14      187.30     16.33 o 
   3   8   2      269.12      259.42     15.64 o 
   4   8   2     1124.61     1088.99     46.31 o 
   5   8   2       64.95       68.77     17.88 o 
   6   8   2      565.41      550.87     22.86 o 
   7   8   2       34.56       23.81     17.52 o 
   8   8   2      968.57      968.06     32.61 o 
   9   8   2      897.95      901.22     44.51 o 
  10   8   2      609.47      572.00     24.18 o 
  11   8   2      197.65      199.93     19.43 o 
  12   8   2      942.80      964.99     38.72 o 
  13   8   2      694.62      711.57     22.15 o 
  14   8   2      149.05      127.58     18.96 o 
  15   8   2      554.89      559.30     20.81 o 
  16   8   2     2714.61     2776.46     63.83 o 
  17   8   2      761.27      779.15     27.71 o 
  18   8   2       35.55       18.02     22.68 o 
   1   9   2      129.34      138.06     18.98 o 
   2   9   2      898.25      888.85     63.38 o 
   3   9   2      639.86      609.36     40.81 o 
   4   9   2       19.88       11.69     20.13 o 
   5   9   2      342.67      354.69     18.28 o 
   6   9   2     1336.58     1250.72     47.33 o 
   7   9   2      671.13      647.33     22.49 o 
   8   9   2       29.98       28.69     18.22 o 
   9   9   2      580.10      580.05     26.18 o 
  10   9   2      166.73      179.74     20.32 o 
  11   9   2      794.11      789.81     33.12 o 
  12   9   2       29.76       37.21     23.88 o 
  13   9   2      324.07      330.48     25.71 o 
  14   9   2      320.42      296.26     26.37 o 
  15   9   2     1071.42     1048.82     56.61 o 
  16   9   2       23.29       38.91     60.09 o 
   0  10   2      234.02      267.97     34.20 o 
   1  10   2     1241.44     1180.61    322.33 o 
   2  10   2       34.12       37.24     18.29 o 
   3  10   2      445.38      386.36     95.97 o 
   4  10   2      289.62      216.83     56.64 o 
   5  10   2     1338.43     1171.40    256.05 o 
   6  10   2      143.49       92.27     26.46 o 
   7  10   2     1274.06     1079.46    230.55 o 
   8  10   2       47.98       23.26     17.15 o 
   9  10   2      564.07      401.09    103.69 o 
  10  10   2      211.57      147.36     47.34 o 
  11  10   2      213.15      153.08     39.59 o 
  12  10   2        0.40        6.14     22.39 o 
  13  10   2      449.48      273.45    103.00 o 
   1  11   2      477.87      443.54     42.74 o 
   2  11   2       54.78       54.19     31.39 o 
   3  11   2      782.34      667.14    214.94 o 
   4  11   2      296.04      172.95     71.62 o 
   5  11   2      733.58      528.06    187.56 o 
   6  11   2       74.03       27.42     19.04 o 
   7  11   2      360.46      258.95     95.88 o 
   8  11   2      340.23      202.09    111.41 o 
   2   0   3    12494.37    13818.41     65.38 o 
   4   0   3     3418.46     3619.90     52.41 o 
   6   0   3     5447.03     5597.47     81.53 o 
   8   0   3     1814.09     1861.85     44.62 o 
  10   0   3    13005.85    12675.10    314.46 o 
  12   0   3     2098.38     2113.66     32.49 o 
  14   0   3     4352.41     4387.71     52.54 o 
  16   0   3       49.87       59.30     25.57 o 
  18   0   3     3521.87     3659.23     87.78 o 
  20   0   3       51.47       21.92     29.35 o 
  22   0   3     1794.18     1873.52     40.93 o 
   0   1   3    17267.44    18394.81   1042.21 o 
   1   1   3       28.53       31.42     14.75 o 
   2   1   3       50.48       61.30     14.85 o 
   3   1   3       16.53       30.62     12.36 o 
   4   1   3     6459.15     6856.27     55.63 o 
   5   1   3     3215.83     3291.89     94.50 o 
   6   1   3      254.45      245.87     17.99 o 
   7   1   3      999.96     1054.88     18.77 o 
   8   1   3     6037.33     5927.46     44.19 o 
   9   1   3     3402.20     3341.07     34.92 o 
  10   1   3       68.64       61.83     17.11 o 
  11   1   3       11.04       24.34     18.65 o 
  12   1   3     5425.54     5523.64     67.37 o 
  13   1   3     2770.51     2762.69     24.37 o 
  14   1   3      495.58      505.08     19.45 o 
  15   1   3      240.56      242.20     16.74 o 
  16   1   3     2071.96     2151.50     22.82 o 
  17   1   3     1523.67     1543.63     39.48 o 
  18   1   3      116.52      103.70     23.11 o 
  19   1   3      258.05      251.20     20.02 o 
  20   1   3     2597.80     2777.11     29.24 o 
  21   1   3      366.55      381.63     23.73 o 
  22   1   3       71.00       89.42     26.28 o 
  23   1   3      381.77      398.02     23.34 o 
   1   2   3     2520.16     2543.46     55.02 o 
   2   2   3     4367.11     4564.38     59.50 o 
   3   2   3     2006.21     2042.49     60.69 o 
   4   2   3       28.30       23.49     16.79 o 
   5   2   3      421.98      430.98     18.52 o 
   6   2   3     2879.07     2827.10     31.64 o 
   7   2   3     3965.14     4014.95     69.45 o 
   8   2   3     1018.62     1083.36     18.01 o 
   9   2   3      492.34      484.76     17.23 o 
  10   2   3     4307.65     4310.90     53.18 o 
  11   2   3     5026.75     4960.97     63.09 o 
  12   2   3      101.20      100.08     18.70 o 
  13   2   3     1010.39     1024.38     21.53 o 
  14   2   3     1163.53     1145.53     27.11 o 
  15   2   3     3598.39     3510.62     41.96 o 
  16   2   3      256.64      266.68     17.52 o 
  17   2   3     1202.31     1205.03     25.79 o 
  18   2   3      733.81      776.40     18.43 o 
  19   2   3     2203.12     2247.68     28.02 o 
  20   2   3       47.94       45.67     21.18 o 
  21   2   3      889.71      916.39     20.57 o 
  22   2   3      247.46      246.52     23.85 o 
  23   2   3      348.89      297.82     23.35 o 
   0   3   3     1779.35     1768.71    186.86 o 
   1   3   3     2506.58     2548.28    112.84 o 
   2   3   3       87.56       78.08     14.79 o 
   3   3   3     2474.20     2408.58     91.82 o 
   4   3   3      954.05      910.76     33.33 o 
   5   3   3     4992.26     4889.65    165.57 o 
   6   3   3     1150.55     1183.72     32.86 o 
   7   3   3     1422.70     1375.28     34.48 o 
   8   3   3      129.92      125.29     13.07 o 
   9   3   3     5319.50     5303.82    122.94 o 
  10   3   3      751.97      750.89     21.42 o 
  11   3   3     2545.53     2573.32     62.44 o 
  12   3   3      334.71      344.30     21.47 o 
  13   3   3     2996.76     2858.39     56.51 o 
  14   3   3       25.95       22.88     19.46 o 
  15   3   3     1942.84     1996.22     34.30 o 
  16   3   3      324.87      322.42     20.31 o 
  17   3   3     1535.94     1524.88     27.24 o 
  18   3   3       15.98       28.37     16.08 o 
  19   3   3      985.75      980.21     21.74 o 
  20   3   3      150.39      177.19     21.19 o 
  21   3   3      707.34      724.91     27.08 o 
  22   3   3      121.62      130.05     30.47 o 
  23   3   3      641.21      733.15     79.97 o 
   1   4   3     7754.29     8253.34    142.68 o 
   2   4   3     1024.63     1106.65     23.87 o 
   3   4   3     4840.12     4853.77    184.31 o 
   4   4   3       40.05       65.26     16.28 o 
   5   4   3     4955.14     4723.25     88.02 o 
   6   4   3      362.77      355.80     14.67 o 
   7   4   3     1488.81     1465.25     25.34 o 
   8   4   3      504.04      509.07     18.52 o 
   9   4   3     2981.02     3045.55     73.09 o 
  10   4   3     1146.34     1122.18     35.76 o 
  11   4   3      927.77      919.85     25.61 o 
  12   4   3      258.33      272.96     17.83 o 
  13   4   3      702.50      680.20     20.91 o 
  14   4   3     1276.16     1281.79     42.92 o 
  15   4   3      379.90      362.54     19.14 o 
  16   4   3       69.17       81.90     21.67 o 
  17   4   3      321.99      317.42     20.09 o 
  18   4   3      856.95      862.99     28.30 o 
  19   4   3      597.92      602.84     22.55 o 
  20   4   3       49.42       53.05     23.16 o 
  21   4   3      193.16      192.60     29.38 o 
  22   4   3      330.55      327.80     25.80 o 
   0   5   3     2419.20     2493.60     49.26 o 
   1   5   3     3599.20     3612.46     61.69 o 
   2   5   3      109.93       93.79     20.26 o 
   3   5   3     3895.63     4056.31    205.49 o 
   4   5   3     3085.52     3123.03    239.69 o 
   5   5   3     1569.00     1504.47     64.84 o 
   6   5   3      233.23      212.23     18.48 o 
   7   5   3     4106.47     4085.87     96.84 o 
   8   5   3     1916.38     1865.39     47.40 o 
   9   5   3      235.33      207.84     17.01 o 
  10   5   3      208.67      212.32     17.56 o 
  11   5   3     2289.30     2140.06     39.51 o 
  12   5   3     1694.80     1584.53     25.48 o 
  13   5   3       14.96       15.80     18.51 o 
  14   5   3       69.45       69.19     18.67 o 
  15   5   3      394.68      367.23     20.33 o 
  16   5   3     1134.73     1102.81     35.23 o 
  17   5   3       60.11       38.70     25.22 o 
  18   5   3      180.04      202.73     28.53 o 
  19   5   3      123.63      152.06     39.69 o 
  20   5   3      455.44      460.23     27.21 o 
  21   5   3       50.42       47.78     24.90 o 
   1   6   3     2045.25     1984.74     38.84 o 
   2   6   3     5403.37     5193.93     35.39 o 
   3   6   3     1176.86     1110.58     23.58 o 
   4   6   3      129.14      145.07     26.76 o 
   5   6   3     2943.81     2924.62    215.65 o 
   6   6   3     4568.34     4698.61    153.25 o 
   7   6   3      271.24      258.86     16.49 o 
   8   6   3        8.82        1.12     13.44 o 
   9   6   3     2325.86     2271.28     68.78 o 
  10   6   3     1882.89     1884.86     49.53 o 
  11   6   3      206.25      184.85     21.48 o 
  12   6   3       82.70       75.95     24.06 o 
  13   6   3      257.06      211.70     21.80 o 
  14   6   3     1010.85      895.22     54.40 o 
  15   6   3      132.04      145.68     25.03 o 
  16   6   3        7.56       -4.74     21.79 o 
  17   6   3      143.00      159.46     22.30 o 
  18   6   3      474.64      432.58     29.94 o 
  19   6   3      177.86      169.48     45.57 o 
  20   6   3      118.20      167.33     45.28 o 
   0   7   3     4593.62     4634.93     47.18 o 
   1   7   3      201.94      239.09     21.11 o 
   2   7   3      427.10      427.03     26.92 o 
   3   7   3      211.55      168.38     18.48 o 
   4   7   3     6212.00     5980.79     74.20 o 
   5   7   3      144.82      129.48     21.49 o 
   6   7   3      303.36      317.10     21.10 o 
   7   7   3       48.05       50.26     15.81 o 
   8   7   3     2161.65     2162.04     62.85 o 
   9   7   3       96.33       94.90     15.61 o 
  10   7   3      484.56      440.91     15.26 o 
  11   7   3       77.55       62.50     20.30 o 
  12   7   3      675.31      659.95     39.67 o 
  13   7   3       13.58       15.75     19.67 o 
  14   7   3      256.66      241.86     20.60 o 
  15   7   3       53.56       32.60     20.08 o 
  16   7   3      661.15      616.95     24.40 o 
  17   7   3      117.33       90.05     25.37 o 
  18   7   3       71.20       51.61     23.06 o 
   1   8   3     1154.18     1118.17     29.88 o 
   2   8   3     1617.69     1626.97     54.66 o 
   3   8   3      568.43      549.38     22.27 o 
   4   8   3      204.01      207.10     20.52 o 
   5   8   3     1231.95     1215.83    118.01 o 
   6   8   3     2197.19     2232.83     59.07 o 
   7   8   3      265.98      255.38     19.52 o 
   8   8   3       11.06        7.95     16.92 o 
   9   8   3     1099.66     1043.06     37.79 o 
  10   8   3      524.18      558.19     34.24 o 
  11   8   3       36.73       35.37     21.01 o 
  12   8   3      250.06      235.16     21.73 o 
  13   8   3      418.09      383.16     34.35 o 
  14   8   3      656.81      623.81     59.79 o 
  15   8   3        7.83       -3.30     20.81 o 
  16   8   3       56.43       31.07     20.82 o 
   0   9   3      283.78      364.48     39.85 o 
   1   9   3     1241.20     1311.03     31.07 o 
   2   9   3       40.45      135.91     26.09 o 
   3   9   3     1977.15     1979.86     61.23 o 
   4   9   3      459.04      465.08     41.11 o 
   5   9   3      401.95      431.57     34.01 o 
   6   9   3        1.87        2.78     23.24 o 
   7   9   3     1624.83     1627.36     28.70 o 
   8   9   3      161.61      121.81     46.07 o 
   9   9   3       91.71       33.86     18.79 o 
  10   9   3        3.84       14.66     18.70 o 
  11   9   3      785.60      563.31    230.28 o 
  12   9   3       96.96       53.07     22.57 o 
  13   9   3       57.72       22.29     23.95 o 
  14   9   3       71.08       -7.34     23.32 o 
   1  10   3      825.84      814.88     29.63 o 
   2  10   3      274.39      265.00     24.09 o 
   3  10   3      818.95      800.40     25.57 o 
   4  10   3       53.03       84.43     32.31 o 
   5  10   3      790.68      841.07     39.43 o 
   6  10   3        1.33      -31.40     31.40 o 
   7  10   3      470.92      456.69     43.26 o 
   8  10   3       50.55       47.95     31.52 o 
   9  10   3      535.22      480.19    160.56 o 
  10  10   3       72.72       48.01     35.82 o 
   0  11   3      646.79      635.04     54.85 o 
   1  11   3      174.26      220.24     30.56 o 
   2  11   3       24.61       50.74     25.66 o 
   3  11   3      147.29      163.79     66.65 o 
   4  11   3      275.80      294.50     38.00 o 
   5  11   3      538.10      583.33     41.29 o 
   0   0   4    22179.33    22959.56    108.51 o 
   2   0   4      128.52      126.23     23.34 o 
   4   0   4     6763.43     6641.57     60.65 o 
   6   0   4     1179.04     1225.79     25.90 o 
   8   0   4     5760.05     5663.27     57.27 o 
  10   0   4      890.34      846.29     32.25 o 
  12   0   4     1368.07     1280.18     35.24 o 
  14   0   4      420.31      380.56     32.18 o 
  16   0   4      203.55      238.48     42.20 o 
  18   0   4       37.75       37.16     29.44 o 
  20   0   4      363.16      364.42     28.84 o 
  22   0   4      140.78       87.12     35.61 o 
   1   1   4     1978.00     1916.40     43.65 o 
   2   1   4     7237.18     7346.11     64.70 o 
   3   1   4      229.99      207.37     13.92 o 
   4   1   4      143.47      154.54     13.61 o 
   5   1   4      967.92      948.48     16.91 o 
   6   1   4     2105.85     2151.32     24.00 o 
   7   1   4      241.07      233.94     20.55 o 
   8   1   4      546.69      531.36     18.35 o 
   9   1   4      487.03      493.57     22.07 o 
  10   1   4     4034.30     3986.42     67.71 o 
  11   1   4      161.45      171.64     22.16 o 
  12   1   4      110.08      112.12     30.45 o 
  13   1   4      398.63      382.07     22.20 o 
  14   1   4      224.52      263.26     25.24 o 
  15   1   4       36.89       31.78     18.66 o 
  16   1   4      315.79      298.49     18.19 o 
  17   1   4       45.76       37.60     21.26 o 
  18   1   4      494.45      497.41     28.88 o 
  19   1   4      128.88      149.22     22.61 o 
  20   1   4      197.49      197.43     28.30 o 
  21   1   4       17.04        0.96     29.16 o 
  22   1   4      388.40      379.50     27.05 o 
   0   2   4      888.84      865.05     43.21 o 
   1   2   4     1427.17     1394.13     23.00 o 
   2   2   4      149.06      145.17     16.42 o 
   3   2   4     4007.18     3991.62     56.25 o 
   4   2   4      176.21      163.90     15.13 o 
   5   2   4      519.86      491.36     17.92 o 
   6   2   4     1163.59     1175.05     23.64 o 
   7   2   4     1165.83     1201.92     26.10 o 
   8   2   4     1073.84     1102.56     34.80 o 
   9   2   4      725.75      590.44    109.82 o 
  10   2   4     1156.49     1168.68     26.94 o 
  11   2   4     2006.31     1975.31     35.64 o 
  12   2   4     1125.63     1055.44     35.90 o 
  13   2   4      179.98      168.30     21.98 o 
  14   2   4      113.84       98.99     21.37 o 
  15   2   4      387.70      372.76     20.07 o 
  16   2   4     1095.36     1018.89     24.29 o 
  17   2   4      356.34      365.12     23.26 o 
  18   2   4       72.94       78.75     22.32 o 
  19   2   4       89.77       99.39     25.31 o 
  20   2   4      639.31      665.20     27.62 o 
  21   2   4      396.10      403.91     24.58 o 
   1   3   4     3266.58     3290.93     74.49 o 
   2   3   4      693.16      700.81     22.39 o 
   3   3   4     1337.91     1280.28     22.02 o 
   4   3   4     1083.24     1109.11     25.92 o 
   5   3   4     1880.64     1864.89     46.65 o 
   6   3   4      112.05      111.34     17.51 o 
   7   3   4     1372.82     1396.06     38.81 o 
   8   3   4      862.65      857.92     22.68 o 
   9   3   4     1973.02     1924.59     23.27 o 
  10   3   4      312.14      324.24     22.52 o 
  11   3   4     1000.40      968.88     30.43 o 
  12   3   4     1248.31     1209.01     23.46 o 
  13   3   4      775.09      780.19     24.01 o 
  14   3   4      823.84      827.38     28.28 o 
  15   3   4      483.48      497.43     20.34 o 
  16   3   4       62.80       45.55     18.93 o 
  17   3   4      356.78      368.20     26.01 o 
  18   3   4      811.70      783.12     26.94 o 
  19   3   4     1026.83      950.14     31.00 o 
  20   3   4       35.35        2.12     26.05 o 
  21   3   4      168.35      162.95     23.57 o 
   0   4   4     2861.06     2803.57     41.50 o 
   1   4   4     1438.23     1445.17     78.20 o 
   2   4   4     1050.44     1078.57     48.17 o 
   3   4   4      668.36      678.67     37.15 o 
   4   4   4     1505.11     1418.96     30.91 o 
   5   4   4     1728.62     1709.86     72.29 o 
   6   4   4      270.03      258.98     17.50 o 
   7   4   4      881.24      908.75     21.85 o 
   8   4   4      236.16      218.19     18.98 o 
   9   4   4     1818.57     1771.12     21.41 o 
  10   4   4      868.65      872.02     22.70 o 
  11   4   4      640.10      619.83     23.71 o 
  12   4   4      127.95      108.82     18.43 o 
  13   4   4     1119.99     1117.24     22.55 o 
  14   4   4      458.73      444.07     19.84 o 
  15   4   4      513.42      519.10     21.73 o 
  16   4   4      239.40      229.19     22.62 o 
  17   4   4     1046.45     1008.91     28.31 o 
  18   4   4       34.72       26.69     22.36 o 
  19   4   4      518.47      464.98     30.19 o 
  20   4   4        0.61        1.95     24.88 o 
   1   5   4      127.97      142.20     18.72 o 
   2   5   4     2184.68     2242.82     54.80 o 
   3   5   4     1131.00     1118.65     51.67 o 
   4   5   4       59.93       78.48     19.51 o 
   5   5   4       81.36      106.00     21.75 o 
   6   5   4      874.75      888.97     40.19 o 
   7   5   4      798.54      832.13     20.96 o 
   8   5   4       63.02       73.54     20.31 o 
   9   5   4      366.56      359.20     17.88 o 
  10   5   4     1324.88     1420.39     60.77 o 
  11   5   4     1623.80     1568.99     30.06 o 
  12   5   4        4.43       -9.78     17.68 o 
  13   5   4      123.58      107.80     20.27 o 
  14   5   4      581.40      580.23     25.58 o 
  15   5   4     1107.16     1115.32     34.59 o 
  16   5   4       45.16       55.70     24.06 o 
  17   5   4      754.91      754.12     37.76 o 
  18   5   4      390.76      358.48     26.62 o 
  19   5   4      483.91      476.94     43.84 o 
   0   6   4      184.78      199.81     25.32 o 
   1   6   4       57.72       44.38     17.02 o 
   2   6   4       33.80       57.73     16.90 o 
   3   6   4      322.37      342.83     18.11 o 
   4   6   4     1452.30     1505.29     28.83 o 
   5   6   4      122.17      158.06     23.35 o 
   6   6   4      745.48      759.57     80.10 o 
   7   6   4      261.59      265.85     17.74 o 
   8   6   4      848.51      862.54     27.76 o 
   9   6   4      392.15      416.15     19.57 o 
  10   6   4      417.60      367.98     20.88 o 
  11   6   4      251.26      288.09     50.61 o 
  12   6   4     1998.35     1956.67     83.34 o 
  13   6   4      773.34      746.97     41.25 o 
  14   6   4      174.34      158.84     23.83 o 
  15   6   4      365.17      340.55     28.78 o 
  16   6   4     1896.90     1735.58     42.25 o 
  17   6   4      275.73      309.25     33.27 o 
  18   6   4       34.28       14.86     32.93 o 
   1   7   4       93.23       95.94     19.87 o 
   2   7   4      261.99      261.16     20.53 o 
   3   7   4        8.95       13.27     22.39 o 
   4   7   4      292.54      268.46     20.64 o 
   5   7   4      116.51       85.06     20.09 o 
   6   7   4     1235.52     1238.40     48.00 o 
   7   7   4       60.28       41.74     25.76 o 
   8   7   4      776.21      751.06     56.41 o 
   9   7   4       71.37       44.88     19.74 o 
  10   7   4      977.72     1045.26     31.35 o 
  11   7   4        0.91        4.22     26.56 o 
  12   7   4      448.53      429.88     24.87 o 
  13   7   4       18.60       18.76     18.88 o 
  14   7   4     2163.74     2138.44    129.58 o 
  15   7   4       33.45       18.06     24.67 o 
  16   7   4      311.76      273.51     29.34 o 
   0   8   4      277.53      289.22     39.18 o 
   1   8   4      127.07      106.37     23.66 o 
   2   8   4       21.06        2.06     19.34 o 
   3   8   4       58.47       50.58     22.97 o 
   4   8   4     1283.31     1324.45     30.62 o 
   5   8   4      415.87      435.62     53.37 o 
   6   8   4      213.11      228.35     27.19 o 
   7   8   4       22.59       14.07     26.32 o 
   8   8   4      617.21      651.31     34.16 o 
   9   8   4      382.48      392.93     24.57 o 
  10   8   4       39.24       26.56     18.45 o 
  11   8   4      174.04       88.97     53.91 o 
  12   8   4      527.75      423.86    227.51 o 
  13   8   4      608.63      401.46    184.91 o 
  14   8   4       72.52       18.51     20.80 o 
   1   9   4      245.56      232.85     27.43 o 
   2   9   4      490.48      509.50     51.99 o 
   3   9   4      365.01      346.11     24.33 o 
   4   9   4       15.61       34.31     26.83 o 
   5   9   4       34.64       54.75     23.29 o 
   6   9   4      767.03      793.58     37.49 o 
   7   9   4      579.30      604.65     28.33 o 
   8   9   4      168.68      110.95     41.23 o 
   9   9   4      151.73      124.59     36.69 o 
  10   9   4       93.72      128.94     66.53 o 
  11   9   4     1082.89      928.25    470.01 o 
   0  10   4      259.77      279.94     54.54 o 
   1  10   4      251.60      239.96     27.37 o 
   2  10   4       72.10      120.87     37.75 o 
   3  10   4      350.35      393.26     38.84 o 
   4  10   4      205.62      192.98     38.79 o 
   5  10   4      942.33      930.26     45.21 o 
   6  10   4      222.31      315.89     55.96 o 
   2   0   5     1085.42     1089.45     40.60 o 
   4   0   5      888.55      898.05     25.40 o 
   6   0   5      564.72      583.71     38.64 o 
   8   0   5      310.14      321.64     26.73 o 
  10   0   5     2978.09     3175.79     55.52 o 
  12   0   5     1085.18     1077.47     46.17 o 
  14   0   5     1229.34     1158.61     36.82 o 
  16   0   5       80.75       27.04     48.19 o 
  18   0   5     2482.60     2659.42     66.98 o 
   0   1   5      530.39      541.46     24.33 o 
   1   1   5      316.82      321.58     16.18 o 
   2   1   5      657.46      644.31     16.24 o 
   3   1   5      117.64      109.75     15.24 o 
   4   1   5      345.49      357.22     16.12 o 
   5   1   5      336.67      342.84     14.95 o 
   6   1   5      559.97      519.29     37.46 o 
   7   1   5     1041.99     1025.43     20.09 o 
   8   1   5     1454.46     1471.47     22.87 o 
   9   1   5      846.73      899.95     40.79 o 
  10   1   5      454.54      436.27     30.42 o 
  11   1   5       43.07       52.00     20.29 o 
  12   1   5     2435.04     2408.69     33.10 o 
  13   1   5      770.17      673.90     26.99 o 
  14   1   5      212.79      181.71     25.23 o 
  15   1   5      259.02      243.59     35.64 o 
  16   1   5     1306.96     1373.25     33.36 o 
  17   1   5      511.49      495.09     26.16 o 
  18   1   5        3.53       -9.84     28.18 o 
  19   1   5      250.93      230.31     33.52 o 
   1   2   5      191.75      216.20     17.10 o 
   2   2   5     1656.22     1695.18     20.38 o 
   3   2   5      273.24      260.86     15.85 o 
   4   2   5       63.63       63.79     14.59 o 
   5   2   5      300.93      312.26     22.51 o 
   6   2   5      616.06      643.33     19.91 o 
   7   2   5     1347.30     1326.89     21.69 o 
   8   2   5      262.69      299.15     21.36 o 
   9   2   5      181.16      205.89     18.45 o 
  10   2   5      476.45      447.06     22.50 o 
  11   2   5     2453.99     2550.92     71.68 o 
  12   2   5       39.39       44.01     24.41 o 
  13   2   5      583.48      609.56     25.91 o 
  14   2   5      212.08      201.37     28.31 o 
  15   2   5     1142.70     1030.76     31.82 o 
  16   2   5       37.18       10.11     48.56 o 
  17   2   5      771.49      747.20     30.94 o 
  18   2   5      251.27      240.46     63.49 o 
  19   2   5      858.26      814.80     42.10 o 
   0   3   5     1575.17     1523.46     28.65 o 
   1   3   5      338.46      339.12     17.01 o 
   2   3   5        3.77        5.78     17.63 o 
   3   3   5      942.14      966.47     35.00 o 
   4   3   5      738.68      748.74     19.20 o 
   5   3   5      740.37      785.09     22.42 o 
   6   3   5      454.10      431.25     17.41 o 
   7   3   5      131.81      126.58     18.32 o 
   8   3   5      260.91      250.46     18.85 o 
   9   3   5     1033.74     1062.92     39.22 o 
  10   3   5      151.81      165.37     18.79 o 
  11   3   5      569.98      545.64     22.52 o 
  12   3   5       12.60       12.06     22.56 o 
  13   3   5      953.11      927.70     32.07 o 
  14   3   5      109.36       95.51     33.47 o 
  15   3   5      329.72      348.44     28.21 o 
  16   3   5      167.60      146.00     24.60 o 
  17   3   5     1035.29      988.77     31.97 o 
  18   3   5        6.88        9.11     40.25 o 
   1   4   5      893.06      899.30     44.03 o 
   2   4   5      499.21      504.74     44.23 o 
   3   4   5     1350.73     1358.62     74.62 o 
   4   4   5      111.04      125.44     18.43 o 
   5   4   5      939.96     1009.49     55.89 o 
   6   4   5      151.60      151.78     18.11 o 
   7   4   5      836.59      849.34     30.24 o 
   8   4   5      429.80      420.42     19.53 o 
   9   4   5     1522.07     1550.67     39.86 o 
  10   4   5      655.10      651.19     19.99 o 
  11   4   5      515.85      492.58     37.80 o 
  12   4   5       88.41       82.16     33.11 o 
  13   4   5      462.98      367.56     25.53 o 
  14   4   5      552.73      520.46     29.34 o 
  15   4   5      152.66      172.90     34.52 o 
  16   4   5       67.57       34.17     31.81 o 
  17   4   5      245.54      266.81     32.41 o 
  18   4   5      490.92      539.61     45.46 o 
   0   5   5      665.82      669.91     31.44 o 
   1   5   5     1598.30     1587.86     25.54 o 
   2   5   5      110.04      122.86     20.22 o 
   3   5   5     1768.90     1862.85    107.89 o 
   4   5   5     1212.54     1246.06     77.20 o 
   5   5   5      459.47      478.85     34.39 o 
   6   5   5       33.03       19.96     17.49 o 
   7   5   5     2255.91     2249.35    122.51 o 
   8   5   5      432.36      451.93     18.97 o 
   9   5   5      199.51      168.43     20.07 o 
  10   5   5       25.82       58.42     26.56 o 
  11   5   5      441.34      381.32     20.52 o 
  12   5   5      774.14      778.86     34.30 o 
  13   5   5        7.13       13.84     22.66 o 
  14   5   5       45.11       32.89     31.06 o 
  15   5   5       23.94        5.86     31.50 o 
  16   5   5      440.11      445.98     39.29 o 
   1   6   5      305.20      379.18     33.34 o 
   2   6   5     2438.51     2492.12     27.89 o 
   3   6   5     1041.70     1019.77     22.96 o 
   4   6   5      163.07      176.71     22.69 o 
   5   6   5      594.42      585.00     21.90 o 
   6   6   5     1545.42     1574.79     93.60 o 
   7   6   5       67.01       52.38     20.51 o 
   8   6   5       97.02       95.05     27.46 o 
   9   6   5      364.87      255.57     45.99 o 
  10   6   5      699.95      673.75    121.12 o 
  11   6   5       23.56       12.02     19.82 o 
  12   6   5       60.97       62.61     36.18 o 
  13   6   5       32.73       25.04     37.66 o 
  14   6   5      332.63      229.52    111.46 o 
  15   6   5        5.23       32.50     23.78 o 
   0   7   5     1466.65     1539.61     51.28 o 
   1   7   5       27.28       25.89     23.22 o 
   2   7   5      100.12       89.04     23.54 o 
   3   7   5       13.66       53.76     26.69 o 
   4   7   5     2685.83     2820.60    203.24 o 
   5   7   5      267.23      221.12     33.99 o 
   6   7   5       62.85       48.74     48.94 o 
   7   7   5        1.27      -26.70     26.70 o 
   8   7   5     1048.41     1052.94     36.86 o 
   9   7   5        6.13        8.92     27.14 o 
  10   7   5      130.22       67.93     33.93 o 
  11   7   5      104.84       48.43     22.40 o 
  12   7   5      349.26      247.28    132.12 o 
  13   7   5       73.52       13.36     25.21 o 
   1   8   5      686.04      713.69     47.48 o 
   2   8   5     1113.98     1109.93     30.26 o 
   3   8   5      334.00      323.48     25.74 o 
   4   8   5       40.14       63.96     35.33 o 
   5   8   5      672.50      693.02     28.66 o 
   6   8   5     1362.04     1329.88     31.08 o 
   7   8   5        6.20       34.63     37.36 o 
   8   8   5      124.98      103.85     47.75 o 
   9   8   5      509.13      512.74     28.06 o 
  10   8   5      175.57      264.37     41.70 o 
   0   9   5        3.21       -2.72     36.72 o 
   1   9   5      688.52      749.50     51.55 o 
   2   9   5       61.15       62.99     26.80 o 
   3   9   5     1182.33     1297.19     79.46 o 
   4   9   5      149.53      132.87     66.33 o 
   5   9   5      362.30      387.89     43.24 o 
   0   0   6     5578.67     5726.62     57.27 o 
   2   0   6      295.42      269.17     21.08 o 
   4   0   6     5321.01     5589.04     78.08 o 
   6   0   6      610.62      625.51     30.12 o 
   8   0   6     2475.41     2389.29     42.91 o 
  10   0   6     1007.11     1013.41     51.58 o 
  12   0   6     1434.44     1390.84     41.39 o 
  14   0   6      116.38      104.28     55.11 o 
  16   0   6      232.21      235.72     55.05 o 
   1   1   6     1432.14     1458.43     28.35 o 
   2   1   6     4206.46     4388.08     41.53 o 
   3   1   6      379.53      408.14     17.49 o 
   4   1   6        5.83       -4.76     16.12 o 
   5   1   6     1241.08     1280.02     20.41 o 
   6   1   6     2732.70     2742.01     44.92 o 
   7   1   6       49.38       41.98     17.67 o 
   8   1   6      194.24      206.86     18.36 o 
   9   1   6      434.14      437.49     29.06 o 
  10   1   6     2202.98     2270.86     45.98 o 
  11   1   6       55.14       69.19     32.98 o 
  12   1   6       63.13       52.19     26.85 o 
  13   1   6      157.66      126.21     24.36 o 
  14   1   6      590.52      565.82     29.99 o 
  15   1   6       16.60        6.33     37.59 o 
  16   1   6       88.10       77.33     31.57 o 
   0   2   6     1493.27     1531.77     69.78 o 
   1   2   6     1996.24     1954.06     21.31 o 
   2   2   6       56.42       58.07     17.90 o 
   3   2   6     3727.30     3851.98     53.75 o 
   4   2   6     1478.51     1530.50     23.93 o 
   5   2   6     1102.31     1070.83     21.49 o 
   6   2   6      139.47      162.88     26.19 o 
   7   2   6     1852.99     1782.85     31.73 o 
   8   2   6      599.72      599.91     24.24 o 
   9   2   6      202.44      194.11     23.74 o 
  10   2   6       54.88       47.47     27.11 o 
  11   2   6     1041.99     1046.14     36.46 o 
  12   2   6      873.32      837.00     30.71 o 
  13   2   6       51.19       21.05     30.91 o 
  14   2   6       23.90       38.73     31.40 o 
  15   2   6      201.08      126.09     39.05 o 
   1   3   6     2348.47     2298.62     82.71 o 
   2   3   6      104.18       99.14     19.93 o 
   3   3   6     1655.17     1702.64     72.25 o 
   4   3   6      101.68      121.85     19.99 o 
   5   3   6     2024.98     2015.12     26.30 o 
   6   3   6       56.44       69.14     22.48 o 
   7   3   6      936.43      954.22     32.28 o 
   8   3   6      396.79      371.09     27.90 o 
   9   3   6     1346.88     1380.38     27.26 o 
  10   3   6       74.75       79.00     19.15 o 
  11   3   6      539.17      499.39     29.34 o 
  12   3   6      163.17      173.17     36.08 o 
  13   3   6      577.73      542.68     33.59 o 
  14   3   6      340.66      318.45     50.96 o 
  15   3   6      330.06      355.28     38.37 o 
   0   4   6     1684.09     1653.74     46.27 o 
   1   4   6      405.95      394.78     21.04 o 
   2   4   6      103.06      102.95     20.14 o 
   3   4   6      271.11      243.08     18.52 o 
   4   4   6      875.39      906.41     26.19 o 
   5   4   6     1314.43     1371.59     34.19 o 
   6   4   6      158.26      171.23     23.39 o 
   7   4   6      296.76      310.36     21.40 o 
   8   4   6      381.14      364.73     22.02 o 
   9   4   6     1278.92     1240.44     54.16 o 
  10   4   6       85.66       91.24     23.36 o 
  11   4   6      849.48      862.44     34.60 o 
  12   4   6        6.22      -17.34     38.24 o 
  13   4   6     1319.74     1273.36     42.79 o 
  14   4   6       63.89       85.75     25.89 o 
   1   5   6      107.95       94.24     23.18 o 
   2   5   6     1375.02     1417.27     53.53 o 
   3   5   6      295.88      299.07     29.61 o 
   4   5   6       13.15       51.71     23.98 o 
   5   5   6       56.59       63.28     22.32 o 
   6   5   6      768.54      722.69    190.15 o 
   7   5   6      639.28      614.11    152.72 o 
   8   5   6      103.68       72.67     24.78 o 
   9   5   6      231.41      204.57     80.76 o 
  10   5   6      639.22      552.03    150.59 o 
  11   5   6      955.22      756.27    238.45 o 
  12   5   6       25.31       46.32     37.90 o 
   0   6   6      844.99      743.79     49.47 o 
   1   6   6       84.36       94.75     23.14 o 
   2   6   6        4.05       16.10     26.27 o 
   3   6   6        2.97       -6.89     26.35 o 
   4   6   6      851.07      845.45     29.26 o 
   5   6   6      266.10      264.19     35.26 o 
   6   6   6       86.37       60.69     30.98 o 
   7   6   6       14.94       25.75     31.04 o 
   8   6   6      913.84      879.05    233.02 o 
   9   6   6      208.35      252.24     79.93 o 
  10   6   6      208.51      187.85     72.58 o 
   1   7   6       55.99       96.62     25.98 o 
   2   7   6      393.63      417.53     38.02 o 
   3   7   6       65.44       49.99     26.28 o 
   4   7   6      112.66      119.85     30.56 o 
   5   7   6       60.58       41.51     30.54 o 
   6   7   6      880.25      904.80     28.26 o 
   7   7   6       96.42      197.68     38.51 o 
   2   0   7      344.44      370.55     33.09 o 
   4   0   7      195.47      210.52     55.57 o 
   6   0   7      698.10      739.92     34.76 o 
   8   0   7      292.53      295.61     39.71 o 
  10   0   7     2352.93     2351.80     52.19 o 
   0   1   7      732.46      763.86     43.65 o 
   1   1   7       46.84       36.75     22.88 o 
   2   1   7       19.08       14.44     22.63 o 
   3   1   7        8.37       15.89     18.53 o 
   4   1   7      423.66      412.75     18.64 o 
   5   1   7       97.58      115.07     20.40 o 
   6   1   7      170.07      188.11     23.78 o 
   7   1   7      139.78      181.06     31.31 o 
   8   1   7      809.81      780.34     26.69 o 
   9   1   7      610.70      634.78     33.68 o 
  10   1   7      216.04      185.88     32.26 o 
  11   1   7       95.11       82.43     26.81 o 
   1   2   7      180.84      180.90     20.96 o 
   2   2   7      685.84      705.21     20.82 o 
   3   2   7      145.69      137.97     20.69 o 
   4   2   7       12.29       -1.25     21.91 o 
   5   2   7       75.13       75.59     22.02 o 
   6   2   7      408.62      404.27     22.98 o 
   7   2   7     1004.25     1016.73     27.15 o 
   8   2   7       60.65       70.37     23.96 o 
   9   2   7       70.15       32.17     22.16 o 
  10   2   7      337.95      331.33     68.06 o 
   0   3   7      893.52      908.37     30.76 o 
   1   3   7      354.98      370.68     20.26 o 
   2   3   7       30.81       18.34     23.69 o 
   3   3   7      245.53      237.36     27.24 o 
   4   3   7      519.89      518.03     28.58 o 
   5   3   7      614.50      671.92     25.53 o 
   6   3   7      306.35      307.29     27.76 o 
   7   3   7      178.88      192.84     21.95 o 
   8   3   7       43.10       67.59     30.69 o 
   9   3   7     1270.75     1194.80     51.76 o 
   1   4   7      950.78      905.33    246.02 o 
   2   4   7      356.15      303.95    100.21 o 
   3   4   7      644.10      583.90    166.07 o 
   4   4   7       77.29       76.98     27.49 o 
   5   4   7     1264.74     1266.67    337.02 o 
   6   4   7        4.93      -16.20     24.92 o 
   7   4   7      225.79      157.77     60.47 o 
   8   4   7      488.53       22.60     43.21 o 
   0   5   7      802.39      875.17     54.98 o 
   1   5   7      587.42      594.97     28.41 o 
   2   5   7       15.46        0.28     60.51 o 
   3   5   7      770.74      774.09     44.69 o 
   4   5   7      399.84      358.32     35.28 o 
   5   5   7      288.18      336.92    184.01 o 
                                                 
